# Supplementary material for: Global Changes in Gene Expression of Barrett's Esophagus Compared to Normal Squamous Esophagus and Gastric Cardia Tissues
Source: PLoS One. 2014 Apr 8;9(4):e93219. doi: 10.1371/journal.pone.0093219 (PMC3979678; doi:10.1371/journal.pone.0093219)
Supplement: Table S1 — Demographic and risk factor information for BE cases. (XLSX) [file pone.0093219.s001.xlsx]

## Sheet: S1
Supplementary Table S1: Demographic and risk factor information for BE cases (N=40)
Study ID	Age	Gender	Current GERD scorea	Current acid suppression	Ever smokeb	Ever drinkc
	(yrs)	(M/F)		(0=N, 1=Y)	(0=N, 1=Y)	(0=N, 1=Y)
BE0002-1	51	M	2	1	0	1
BE0007-1	58	M	0	1	0	1
BE0049-1	63	M	11	1	0	0
BE0050-1	46	M	7	0	1	1
BE0060-1	67	M	0	1	0	1
BE0065-1	60	M	5	1	1	1
BE0087-1	50	M	8	1	1	1
BE0102-1	59	M	4	1	1	1
BE0105-1	46	M	7	1	0	1
BE0110-1	74	M	3	1	1	1
BE0118-1	49	F	2+d	0	0	1
BE0121-2	65	M	6	1	1	1
BE0126-2	56	F	8	1	1	1
BE0130-1	40	M	8	0	1	1
BE0141-1	79	M	8	1	1	1
BE0147-1	52	M	8	1	1	1
BE0158-1	76	M	8	0	1	1
BE0186-1	48	M	11	1	1	0
BE0210-1	53	F	6	1	1	1
BE0214-1	49	F	3	1	1	1
BE0225-1	44	M	4	1	0	1
BE0255-1	60	M	5	1	1	1
BE0258-1	42	M	6	1	0	0
BE0282-1	50	F	7	1	0	1
BE0293-1	52	M	6	1	0	1
BE0311-1	65	M	5	1	1	1
BE0333-1	47	M	3	1	0	1
BE0347-1	63	F	8	1	0	0
BE0366-1	47	M	6	0	0	1
BE0369-1	78	M	2	1	1	1
BE0373-1	56	F	6	1	0	1
BE0381-1	38	M	8	1	1	1
BE0386-1	46	M	8	1	1	1
BE0406-1	61	M	2	1	0	1
BE0417-1	58	M	5	1	0	1
BE0444-1	78	M	4	1	1	1
BE0454-1	44	M	6	1	0	1
BE0471-1	67	M	11	1	1	0
BE0492-1	47	F	6+d	1	0	0
BE0507-1	66	F	4	1	1	1
aGERD score range is 0 to 13; score of 3 or more = GERD
b1 is smoked cigarettes more than 6 months
c1 is drank alcohol once per month or more frequently over adult life
