# Supplementary material for: Global Changes in Gene Expression of Barrett's Esophagus Compared to Normal Squamous Esophagus and Gastric Cardia Tissues
Source: PLoS One. 2014 Apr 8;9(4):e93219. doi: 10.1371/journal.pone.0093219 (PMC3979678; doi:10.1371/journal.pone.0093219)
Supplement: Table S2 — Endoscopy findings for BE cases. (XLSX) [file pone.0093219.s002.xlsx]

## Sheet: S2
Supplementary Table S2: Endoscopy findings for BE cases (N=40)
Study ID	Prague class	SCJa	GEJb	DHc	Esophagitis present	LA graded	Hiatal hernia	Other evidence of GERDe
					(Y/N)		(Y/N)	(Y/N)
BE0002-1	C4M4	34	38	Not listed	N	N/A	Y, small	N
BE0007-1	C6M6	29	35	40	N	N/A	Y, 5cm	N
BE0049-1	C1M1	40	41	Not listed	N	N/A	N	N
BE0050-1	C4M4	36	40	Not listed	N	N/A	Y,small	N
BE0060-1	C0M1	Irregular at 47	47	Not listed	N	N/A	N	N
BE0065-1	C8M10	31 with tongue to 29	39	42	N	N/A	Y, 3cm	N
BE0087-1	C3M4	36 (island at ~ 35 visuallyf)	39	Not listed	N	N/A	Not listed	N
BE0102-1	C1M1	43	44	Not listed	N	N/A	Y, small	N
BE0105-1	C0.5M0.5	37.5	38	38	N	N/A	N	N
BE0110-1	C3M4 (visuallyf)	36	40	Not listed	N	N/A	Y, medium	N
BE0118-1	C0M1	39 (tongue)	40	40	N	N/A	N	N
BE0121-2	C2M3	40 (tongue) 41 regular	43	Not listed	N	N/A	N	N
BE0126-2	C7M7	28	35	Not listed	N	N/A	N	N
BE0130-1	C4M4	35	39	42	N	N/A	Y, 3cm	N
BE0141-1	C13M13	20	33	Not listed	N	N/A	Y, medium	N
BE0147-1	C3M3	35	38	Not listed	N	N/A	N	N
BE0158-1	C4M4	33	37	Not listed	N	N/A	Patulous LESh	N
BE0186-1	C0M0	Irregular at 40	40	40	N	N/A	N	N
BE0210-1	C1M1	33	34	35	N	N/A	N	N
BE0214-1	C0.5M0.5	38	38.5	39	Y	A	Y, 1cm	N
BE0225-1	C1M2	38 (tongues to 37)	39	41	N	N/A	Y, 2cm	N
BE0255-1	C1M1	36	37	Not listed	N	N/A	Not listed	N
BE0258-1	C3M3	36	39	Not listed	N	N/A	Not listed	N
BE0282-1	C1M1	35	36	Not listed	N	N/A	Not listed	N
BE0293-1	C6M6	29	35	38	N	N/A	Y, 3cm	N
BE0311-1	C3M3	37	40	42	N	N/A	Y, 2cm	N
BE0333-1	C0M1	39 (tongues)	40	Not listed	N	N/A	Not listed	N
BE0347-1	C2M4	31 (tongues) 33 C-visuallyf	35	Not listed	N	N/A	Not listed	N
BE0366-1	C3M3	33	36	Not listed	N	N/A	Y, small	N
BE0369-1	C0M<1	<1cm tongue	47	48	N	N/A	Y, 1cm	N
BE0373-1	C4M4	36	40	Not listed	N	N/A	Y, small	N
BE0381-1	C0M2	2cm tongues	40	Not listed	N	N/A	N	N
BE0386-1	C9M9	26	35	Not listed	N	N/A	Not listed	N
BE0406-1	C4M4	32	36	37.5	N	N/A	Y, 1.5cm	N
BE0417-1	C4M4	35	40	Not listed	N	N/A	Not listed	N
BE0444-1	Unable to calculateg	Not listed	Not listed	Not listed	N	N/A	Not listed	N
BE0454-1	C0M1	1cm tongue, 39	40	Not listed	N	N/A	Not listed	N
BE0471-1	C0MX	tongue	Not listed	Not listed	N	N/A	Not listed	N
BE0492-1	C2M2	35	37	38	N	N/A	Y, 1cm	N
BE0507-1	C0M0	38cm for erosive esophagitis	40	Not listed	Y	A	Not listed	N
aSCJ = squamocolumnar junction
bGEJ = gastroesophageal junction
cDH = diaphragmatic hiatus
dN/A = not applicable
eOther evidence of GERD = ring, stricture, etc.
fVisually = from review of endoscopy photos
gEndoscopy report = esophageal mucosal changes secondary to established short-segment BE in lower third of esophagus (without further description)
hLES = lower esophageal sphincter
