# Supplementary material for: Global Changes in Gene Expression of Barrett's Esophagus Compared to Normal Squamous Esophagus and Gastric Cardia Tissues
Source: PLoS One. 2014 Apr 8;9(4):e93219. doi: 10.1371/journal.pone.0093219 (PMC3979678; doi:10.1371/journal.pone.0093219)
Supplement: Table S3 — Pathology findings for cardia, BE, and squamous esophagus biopsies from BE cases. (XLSX) [file pone.0093219.s003.xlsx]

## Sheet: S3
Supplementary Table S3: Pathology findings for cardia, BE, and squamous esophagus biopsies from BE cases (N=40).
Study ID	Bx target sitea	Bx locationb	Bx label	Dysplasiac	SIM	Inflammation degreed	Predominant inflammation typeee	Cell compartments presentf
				(none,LG,HG)	(Y,N)	(none,min,mild,mod,sev)	(acute,chronic,NA)	(squamous,glandular/epithelium,stroma)
BE0002-1	NC	C	A1	none	Y	mild	acute (squamous), chronic (gland)	S&G epithelium, S&G stroma
BE0002-1	BE	E38	C1	none	Y	mild	chronic	S&G epithelium, S&G stroma
BE0002-1	NE	E30	H1	none	N	mild	chronic	S epithelium
BE0007-1	NC	C	A1	none	N	min	chronic	G epithelium, S&G stroma
BE0007-1	BE	E31	F1	none	Y	min	chronic	G epithelium, S&G stroma
BE0007-1	NE	E26	J1	none	Y	mod	acute (squamous), chronic (gland)	S&G epithelium, S&G stroma
BE0049-1	NC	C	A1	none	N	min	acute and chronic	G epithelium, S&G stroma
BE0049-1	BE	E40	B1	none	Y	mod	chronic	S&G epithelium, S&G stroma
BE0049-1	NE	E30	D1	none	N	mod	chronic	S epithelium
BE0050-1	NC	C	A1	none	N	none	NA	G epithelium, S&G stroma
BE0050-1	BE	E36	G1	none	Y	mild	chronic	S&G epithelium, S&G stroma
BE0050-1	NE	E30	I1	none	N	mild (epith); mod (stroma)	chronic	S epithelium, S&G stroma
BE0060-1	NC	C	A1	none	N	min	chronic	G epithelium, S&G stroma
BE0060-1	BE	E47	B1	none	Y	sev	chronic	S&G epithelium, S&G stroma
BE0060-1	NE	E30	D1	none	N	mild (epith); focally sev (stroma)	chronic	S epithelium, S&G stroma
BE0065-1	NC	C	A1	none	N	mild	chronic	S&G epithelium, S&G stroma
BE0065-1	BE	GEJ	B1	none	Y	mod	chronic	G epithelium, S&G stroma
BE0065-1	NE	E27	L1	none	N	mild	chronic (both)	S epithelium, S&G stroma
BE0087-1	NC	C	A1	none	N	none	NA	G epithelium, S&G stroma
BE0087-1	BE	GEJ	C1	none	Y	mod	chronic	G epithelium, S&G stroma
BE0087-1	NE	E30	G1	none	N	min	chronic	S epithelium, S&G stroma
BE0102-1	NC	C	A1	none	N	none	NA	G epithelium, S&G stroma
BE0102-1	BE	E43	C1	none	Y	mild	chronic	G epithelium, S&G stroma
BE0102-1	NE	E30	E1	none	N	min	chronic	S epithelium, S&G stroma
BE0105-1	NC	C	A1	none	N	focally sev	chronic	G epithelium, S&G stroma
BE0105-1	BE	GEJ	B1	none	Y	focally sev	chronic	S&G epithelium, S&G stroma
BE0105-1	NE	E30	D1	none	N	min	chronic	S epithelium, S&G stroma
BE0110-1	NC	C	A1	none	N	min	chronic	G epithelium, S&G stroma
BE0110-1	BE	E40	B1	none	Y	mild	chronic	G epithelium, S&G stroma
BE0110-1	NE	E30	H1	none	N	min	chronic	S epithelium
BE0118-1	NC	C	A1	none	N	mod	chronic	G epithelium, S&G stroma
BE0118-1	BE	GEJ	B1	none	Y	mod	chronic	G epithelium, S&G stroma
BE0118-1	NE	E30	E1	none	N	mild	chronic	S epithelium
BE0121-2	NC	C	C1	none	N	none	NA	G epithelium, S&G stroma
BE0121-2	BE	E41	F1	none	Y	min	chronic	G epithelium, S&G stroma
BE0121-2	NE	E30	I1	none	N	min	chronic	S epithelium
BE0126-2	NC	C	A1	none	N	min (lymphoid aggregate)	chronic	G epithelium, S&G stroma
BE0126-2	BE	GEJ	B2	none	Y	mod	chronic	S&G epithelium, S&G stroma
BE0126-2	NE	E25	F1	none	N	mild	chronic	S epithelium
BE0130-1	NC	C	B1	none	N	none	NA	G epithelium, S&G stroma
BE0130-1	BE	E35	G1	none	Y	mild	chronic	G epithelium, S&G stroma
BE0130-1	NE	E30	I 1	none	N	mild	chronic	S epithelium
BE0141-1	NC	C	A1	none	N	min	chronic	G epithelium, S&G stroma
BE0141-1	BE	E33	B1	none	Y	mod	chronic	G epithelium, S&G stroma
BE0141-1	NE	E21	N1	none	Y	mod	chronic	G epithelium, S&G stroma
BE0147-1	NC	C	A1	none	N	min	chronic	G epithelium, S&G stroma
BE0147-1	BE	E37	B1	none	Y	mild (gland); min (squamous)	chronic	S&G epithelium, S&G stroma
BE0147-1	NE	E30	F1	none	N	min	chronic	S epithelium
BE0158-1	NC	C	A1	none	N	focally mod	chronic	G epithelium, S&G stroma
BE0158-1	BE	E35	D1	indefinite	Y	mild	chronic	S&G epithelium, S&G stroma
BE0158-1	NE	E30	H1	none	N	mod	chronic	S epithelium
BE0186-1	NC	C	A1	none	N	min	chronic	S&G epithelium, S&G stroma
BE0186-1	BE	GEJ	B1	none	Y	mild	chronic	S&G epithelium, S&G stroma
BE0186-1	NE	E30	D1	none	N	mild	chronic	S epithelium, S&G stroma
BE0210-1	NC	C	A1	none	Y	mild	chronic	G epithelium, S&G stroma
BE0210-1	BE	GEJ	B1	none	Y	mod (gland); min (squamous)	chronic	S&G epithelium, S&G stroma
BE0210-1	NE	E30	D1	none	N	mild	chronic	S epithelium
BE0214-1	NC	C	A1	none	N	mild	chronic	G epithelium, S&G stroma
BE0214-1	BE	GEJ	B1	none	Y	mod (gland); min (squamous)	chronic	S&G epithelium, S&G stroma
BE0214-1	NE	E30	E1	none	N	min	chronic	S epithelium, S&G stroma
BE0225-1	NC	C	A1	none	N	none	NA	G epithelium, S&G stroma
BE0225-1	BE	GEJ	B1	none	Y	mod	chronic	G epithelium, S&G stroma
BE0225-1	NE	E30	D1	none	N	mild	chronic	S epithelium
BE0255-1	NC	C	A1	none	N	min	chronic	G epithelium, S&G stroma
BE0255-1	BE	E36	B1	HG	Y	mod (HG); min (squamous)	chronic	S&G epithelium, S&G stroma
BE0255-1	NE	E30	C1	none	N	mild	chronic	S epithelium
BE0258-1	NC	C	A1	none	N	min	chronic	G epithelium, S&G stroma
BE0258-1	BE	E36	D1	none	Y	mild	chronic	G epithelium, S&G stroma
BE0258-1	NE	E30	F1	none	N	min	chronic	S epithelium
BE0282-1	NC	C	A1	none	Y	mild	chronic	G epithelium, S&G stroma
BE0282-1	BE	GEJ	B1	none	Y	mod	chronic	S&G epithelium, S&G stroma
BE0282-1	NE	E30	D1	none	N	mild	chronic	S epithelium
BE0293-1	NC	C	A1	none	N	min	chronic	G epithelium, S&G stroma
BE0293-1	BE	E33	D1	none	Y	mod	chronic	G epithelium, S&G stroma
BE0293-1	NE	E26	J1	none	N	min	chronic	S epithelium
BE0311-1	NC	C	A1	none	N	mild	chronic	G epithelium, S&G stroma
BE0311-1	BE	E37	F1	none	Y	mod (gland); min (squamous)	chronic	S&G epithelium, S&G stroma
BE0311-1	NE	E30	G1	none	N	min	chronic	S epithelium
BE0333-1	NC	C	A1	none	N	none	NA	G epithelium, S&G stroma
BE0333-1	BE	GEJ	B1	none	Y	mild	chronic	S&G epithelium, S&G stroma
BE0333-1	NE	E30	C1	none	N	min	chronic	S epithelium
BE0347-1	NC	C	A1	none	N	mild	chronic	G epithelium, S&G stroma
BE0347-1	BE	E33	D1	none	Y	min	chronic	G epithelium, S&G stroma
BE0347-1	NE	E28	H1	none	N	min	chronic	S epithelium
BE0366-1	NC	C	B1	none	N	none	NA	G epithelium, S&G stroma
BE0366-1	BE	E34	C1	none	Y	mild	chronic	S&G epithelium, S&G stroma
BE0366-1	NE	E30	I1	none	N	min	chronic	S epithelium
BE0369-1	NC	C	A1	none	N	min	chronic	G epithelium, S&G stroma
BE0369-1	BE	E47	B1	none	Y	mod (gland); min (squamous)	chronic	S&G epithelium, S&G stroma
BE0369-1	NE	E30	C1	none	N	min	chronic	S epithelium
BE0373-1	NC	C	A1	none	N	none	NA	G epithelium, S&G stroma
BE0373-1	BE	E38	D1	none	Y	mild	chronic	S&G epithelium, S&G stroma
BE0373-1	NE	E30	H1	none	N	mild	chronic	S epithelium
BE0381-1	NC	C	A1	none	N	min	chronic	G epithelium, S&G stroma
BE0381-1	BE	GEJ	B1	none	Y	mod (gland); min (squamous)	chronic	S&G epithelium, S&G stroma
BE0381-1	NE	E30	C1	none	N	min	chronic	S epithelium
BE0386-1	NC	C	B1	none	N	min	chronic	G epithelium, S&G stroma
BE0386-1	BE	E35	C1	none	Y	focally mod (gland); min (squamous)	chronic	G epithelium, S&G stroma; S epithelium
BE0386-1	NE	E26	M1	none	Y	mod	acute (squamous), chronic (gland)	S&G epithelium, S&G stroma
BE0406-1	NC	C	A1	none	N	mild	chronic	G epithelium, S&G stroma
BE0406-1	BE	E34	D1	none	Y	mod (gland); mild (squamous)	chronic	S&G epithelium, S&G stroma
BE0406-1	NE	E29	H1	none	N	mod	chronic	S epithelium
BE0417-1	NC	C	A1	none	N	min	chronic	G epithelium, S&G stroma
BE0417-1	BE	E36	D1	none	Y	mod	chronic	G epithelium, S&G stroma
BE0417-1	NE	E30	H1	none	Y	mod (gland); mild (squamous)	chronic	G epithelium, S&G stroma; S epithelium
BE0444-1	NC	C	B1	none	Y	mod	chronic	G epithelium, S&G stroma
BE0444-1	BE	GEJ	C1	none	Y	mod	chronic	G epithelium, S&G stroma
BE0444-1	NE	E30	F1	none	N	mod	chronic	S epithelium
BE0454-1	NC	C	B1	none	N	mod	chronic	G epithelium, S&G stroma
BE0454-1	BE	GEJ	C1	none	Y	mod (gland); min (squamous)	chronic	S&G epithelium, S&G stroma
BE0454-1	NE	E30	E1	none	N	min	chronic	S epithelium
BE0471-1	NC	C	A1	none		no tissue	no tissue	no tissue
BE0471-1	BE	GEJ	B1	none	Y	mod (gland); mild (squamous)	chronic	S&G epithelium, S&G stroma
BE0471-1	NE	E30	C1	none	N	mild	chronic	S epithelium
BE0492-1	NC	C	A1	none	N	focally mod	chronic	G epithelium, S&G stroma
BE0492-1	BE	E35	B1	none	Y	mild	chronic	S&G epithelium, S&G stroma
BE0492-1	NE	E30	C1	none	N	min	chronic	S epithelium, S&G stroma
BE0507-1	NC	C	A1	none	N	min (lymphoid aggregate)	chronic	G epithelium, S&G stroma
BE0507-1	BE	GEJ	B1	none	Y	mod	chronic	G epithelium, S&G stroma
BE0507-1	NE	E30	D1	none	N	min (lymphoid aggregate)	chronic	S epithelium, S&G stroma
aNC=normal cardia; BE=Barrett's esophagus; NE=normal (squamous) esophagus
bC=cardia; Exx=esophagus, xx centimeters from incisors; GEJ=gastroesophageal junction
cLG=low grade; HG=high grade
dinflammation degree applies to all cell components unless otherwise specified
eacute=neutrophils; chronic=lymphocytes and plasma cells; NA=not applicable (no inflammation)
fS=squamous, G=glandular
