# Supplementary material for: Global Changes in Gene Expression of Barrett's Esophagus Compared to Normal Squamous Esophagus and Gastric Cardia Tissues
Source: PLoS One. 2014 Apr 8;9(4):e93219. doi: 10.1371/journal.pone.0093219 (PMC3979678; doi:10.1371/journal.pone.0093219)
Supplement: Table S4 — Summary of 1645 probe sets in BE versus NE (P<1.12E-06 with 2-fold or greater change). (XLSX) [file pone.0093219.s004.xlsx]

## Sheet: S4
Supplementary Table S4: 1645 probe sets in BE versus NE (P<1.12E-06 with 2-fold or greater change)
No	Probe ID	P-value	Fc	Symbol
1	214385_s_at	4.68e-16	69.2627	MUC5AC
2	209301_at	5.11e-16	13.3291	CA2
3	214135_at	1.52e-15	53.7535	CLDN18
4	220191_at	2.72e-15	33.6507	GKN1
5	214303_x_at	2.9e-15	52.5152	MUC5AC
6	205290_s_at	3.41e-15	6.7813	BMP2
7	205343_at	4.86e-15	23.9273	SULT1C2
8	222245_s_at	5.28e-15	8.32714	FER1L4
9	214476_at	5.47e-15	37.2594	TFF2
10	205342_s_at	6.26e-15	31.5103	SULT1C2
11	205261_at	7.01e-15	17.5302	PGC
12	205267_at	8.33e-15	15.1011	POU2AF1
13	208063_s_at	8.86e-15	13.5931	CAPN9
14	213792_s_at	1.03e-14	4.60873	INSR
15	206334_at	1.38e-14	16.5946	LIPF
16	214774_x_at	1.45e-14	21.5144	TOX3
17	210143_at	1.5e-14	49.6925	ANXA10
18	210641_at	1.61e-14	14.1022	CAPN9
19	221731_x_at	1.82e-14	9.12225	VCAN
20	207522_s_at	1.92e-14	12.9092	ATP2A3
21	212256_at	1.98e-14	5.8337	GALNT10
22	210002_at	2e-14	33.1669	GATA6
23	211470_s_at	2.05e-14	49.3882	SULT1C2
24	206239_s_at	2.14e-14	58.0231	SPINK1
25	217022_s_at	2.73e-14	38.0123	IGH @/IGHA1
26	204304_s_at	2.77e-14	26.1921	PROM1
27	217820_s_at	3.3e-14	3.53759	ENAH
28	218618_s_at	3.38e-14	5.94799	FNDC3B
29	216623_x_at	3.82e-14	19.1419	TOX3
30	209950_s_at	3.83e-14	10.0576	VILL
31	205997_at	4.32e-14	8.43712	ADAM28
32	221133_s_at	4.33e-14	15.1444	CLDN18
33	207392_x_at	4.57e-14	18.5957	UGT2B15
34	221529_s_at	4.77e-14	3.48278	PLVAP
35	201189_s_at	4.96e-14	3.20697	ITPR3
36	214677_x_at	5.38e-14	25.7301	IGLL5
37	58916_at	6.09e-14	9.04553	KCTD14
38	205009_at	6.17e-14	40.2317	TFF1
39	214133_at	6.26e-14	10.1613	MUC6
40	219956_at	6.38e-14	10.693	GALNT6
41	215108_x_at	8.71e-14	15.3548	TOX3
42	213036_x_at	8.77e-14	9.59581	ATP2A3
43	209138_x_at	9.33e-14	19.7839	IGL@
44	218211_s_at	9.97e-14	12.2613	MLPH
45	215121_x_at	1.16e-13	14.7775	IGL@
46	210845_s_at	1.17e-13	3.82284	PLAUR
47	221671_x_at	1.19e-13	19.8969	IGKC/IGKV1-5
48	207222_at	1.2e-13	12.4123	PLA2G10
49	205927_s_at	1.23e-13	39.204	CTSE
50	202458_at	1.28e-13	5.51765	PRSS23
51	220177_s_at	1.29e-13	8.63782	TMPRSS3
52	217771_at	1.34e-13	31.4485	GOLM1
53	202478_at	1.35e-13	3.76969	TRIB2
54	212311_at	1.41e-13	9.06158	KIAA0746
55	205632_s_at	1.47e-13	14.2209	PIP5K1B
56	215528_at	1.67e-13	2.35456	Hs.22689
57	40284_at	1.94e-13	7.99079	FOXA2
58	221651_x_at	1.97e-13	18.9934	IGKC/IGKV1-5
59	203789_s_at	2.03e-13	6.23215	SEMA3C
60	219545_at	2.04e-13	5.75468	KCTD14
61	212110_at	2.29e-13	14.5538	SLC39A14
62	203029_s_at	2.37e-13	6.11793	PTPRN2
63	205221_at	2.48e-13	8.56663	HGD
64	204014_at	2.61e-13	6.58159	DUSP4
65	200644_at	2.69e-13	7.88572	MARCKSL1
66	203474_at	2.73e-13	16.2877	IQGAP2
67	207826_s_at	3.08e-13	4.33268	ID3
68	203071_at	3.11e-13	3.87213	SEMA3B
69	219474_at	3.15e-13	3.08871	C3orf52
70	215379_x_at	3.48e-13	12.6669	IGL@
71	212314_at	3.6e-13	11.9709	KIAA0746
72	220468_at	3.71e-13	9.67918	ARL14
73	203769_s_at	3.78e-13	3.62221	STS
74	218086_at	4.06e-13	4.03987	NPDC1
75	210809_s_at	4.2e-13	30.4878	POSTN
76	220161_s_at	4.3e-13	10.5037	EPB41L4B
77	202965_s_at	4.79e-13	3.2355	CAPN6
78	218066_at	4.82e-13	3.19781	SLC12A7
79	219332_at	4.87e-13	3.55449	MICALL2
80	205660_at	4.9e-13	4.28971	OASL
81	213059_at	5.01e-13	7.52185	CREB3L1
82	213994_s_at	5.14e-13	3.87582	SPON1
83	212592_at	5.31e-13	26.7792	IGJ
84	204396_s_at	5.52e-13	4.714	GRK5
85	202310_s_at	5.7e-13	5.29035	COL1A1
86	201785_at	5.75e-13	9.1975	RNASE1
87	201744_s_at	5.91e-13	9.1725	LUM
88	202936_s_at	6.12e-13	2.94646	SOX9
89	201204_s_at	6.16e-13	2.51079	RRBP1
90	202506_at	6.2e-13	2.67643	SSFA2
91	203857_s_at	6.37e-13	4.97773	PDIA5
92	219622_at	6.4e-13	5.24101	RAB20
93	214464_at	6.6e-13	5.2074	CDC42BPA
94	214669_x_at	6.71e-13	12.303	IGKC
95	212651_at	6.93e-13	7.76403	RHOBTB1
96	204202_at	7.69e-13	3.80376	IQCE
97	219572_at	7.87e-13	3.99808	CADPS2
98	218872_at	8.87e-13	8.77672	TESC
99	208072_s_at	9.45e-13	6.23726	DGKD
100	212281_s_at	9.71e-13	4.33894	TMEM97
101	209558_s_at	9.77e-13	2.75222	HIP1R
102	201069_at	9.93e-13	4.96676	MMP2
103	204017_at	1e-12	7.05403	KDELR3
104	203988_s_at	1.02e-12	6.4726	FUT8
105	205597_at	1.05e-12	14.8891	SLC44A4
106	202234_s_at	1.12e-12	4.0458	SLC16A1
107	204607_at	1.12e-12	13.7467	HMGCS2
108	205158_at	1.14e-12	6.99508	RNASE4
109	203824_at	1.14e-12	50.6133	TSPAN8
110	221132_at	1.15e-12	9.79215	CLDN18
111	206548_at	1.2e-12	6.13944	AK027209
112	204401_at	1.22e-12	4.90784	KCNN4
113	205455_at	1.27e-12	3.82735	MST1R
114	210619_s_at	1.35e-12	5.64264	HYAL1
115	214836_x_at	1.42e-12	8.3967	IGK/IGKV1-5
116	209173_at	1.44e-12	30.0626	AGR2
117	209453_at	1.46e-12	3.7043	SLC9A1
118	218693_at	1.47e-12	3.65253	TSPAN15
119	205289_at	1.52e-12	4.10853	BMP2
120	206010_at	1.57e-12	4.05609	HABP2
121	216687_x_at	1.62e-12	7.32355	UGT2B15
122	209114_at	1.63e-12	15.6789	TSPAN1
123	206698_at	1.65e-12	3.78442	XK
124	212282_at	1.81e-12	4.14023	TMEM97
125	63825_at	1.89e-12	4.41849	ABHD2
126	208944_at	2e-12	5.06677	TGFBR2
127	213931_at	2.04e-12	3.91382	Hs.726053
128	205111_s_at	2.1e-12	5.32636	PLCE1
129	203365_s_at	2.17e-12	3.88563	MMP15
130	201852_x_at	2.22e-12	7.70225	COL3A1
131	201474_s_at	2.26e-12	2.19117	ITGA3
132	202831_at	2.26e-12	3.3547	GPX2
133	205463_s_at	2.36e-12	3.38058	PDGFA
134	218396_at	2.38e-12	5.61025	VPS13C
135	214721_x_at	2.51e-12	2.09001	CDC42EP4
136	221766_s_at	2.75e-12	4.78683	FAM46A
137	212611_at	2.93e-12	4.10018	DTX4
138	220296_at	3e-12	2.13293	GALNT10
139	203349_s_at	3.01e-12	2.89045	ETV5
140	203139_at	3.03e-12	6.88867	DAPK1
141	218847_at	3.04e-12	3.25553	IGF2BP2
142	212686_at	3.28e-12	3.08331	PPM1H
143	202404_s_at	3.3e-12	7.12917	COL1A2
144	213397_x_at	3.3e-12	7.47778	RNASE4
145	222258_s_at	3.32e-12	3.0013	SH3BP4
146	209014_at	3.34e-12	2.22401	MAGED1
147	214308_s_at	3.34e-12	4.92288	HGD
148	204272_at	3.46e-12	38.2806	LGALS4
149	221556_at	3.65e-12	4.3638	CDC14B
150	219429_at	3.72e-12	4.58342	FA2H
151	205141_at	3.73e-12	6.55036	ANG
152	209008_x_at	3.88e-12	11.1838	KRT8
153	200699_at	3.96e-12	3.21498	KDELR2
154	219543_at	3.96e-12	11.9069	PBLD
155	202935_s_at	4.05e-12	3.37086	SOX9
156	219194_at	4.06e-12	5.54645	SEMA4G
157	211924_s_at	4.26e-12	2.12796	PLAUR
158	220192_x_at	4.29e-12	3.23378	SPDEF
159	217867_x_at	4.43e-12	2.22616	BACE2
160	213839_at	4.45e-12	3.6431	CLMN
161	201910_at	4.5e-12	3.05896	FARP1
162	221815_at	4.71e-12	4.0482	ABHD2
163	220613_s_at	4.8e-12	3.38821	SYTL2
164	220974_x_at	5.03e-12	2.54341	SFXN3
165	202931_x_at	5.08e-12	2.64473	BIN1
166	203895_at	5.18e-12	5.31873	PLCB4
167	208998_at	5.25e-12	4.08816	UCP2
168	212890_at	5.26e-12	2.2873	SLC38A10
169	208918_s_at	5.42e-12	2.3053	NADK
170	203632_s_at	5.56e-12	7.01993	GPRC5B
171	205776_at	5.69e-12	6.8981	FMO5
172	220351_at	5.85e-12	5.47066	CCRL1
173	206600_s_at	5.93e-12	2.89008	SLC16A5
174	219371_s_at	5.97e-12	5.43476	KLF2
175	221874_at	5.97e-12	7.2644	KIAA1324
176	204620_s_at	5.98e-12	6.00106	VCAN
177	208022_s_at	6.05e-12	5.0433	CDC14B
178	208658_at	6.33e-12	2.53333	PDIA4
179	210314_x_at	6.44e-12	4.04421	TNFSF13
180	208161_s_at	6.48e-12	5.48047	ABCC3
181	204073_s_at	6.6e-12	7.30124	C11orf9
182	210103_s_at	6.87e-12	4.46626	FOXA2
183	213953_at	6.97e-12	39.0065	KRT20
184	208919_s_at	6.99e-12	2.70522	NADK
185	201911_s_at	7.09e-12	2.86522	FARP1
186	212658_at	7.25e-12	3.17885	LHFPL2
187	204233_s_at	7.31e-12	4.24475	CHKA
188	203896_s_at	7.41e-12	6.74696	PLCB4
189	202998_s_at	8.11e-12	3.06601	LOXL2
190	221555_x_at	8.51e-12	3.7832	CDC14B
191	203767_s_at	8.54e-12	4.58318	STS
192	221729_at	9.01e-12	4.46292	COL5A2
193	220622_at	9.19e-12	6.85605	LRRC31
194	219233_s_at	9.6e-12	5.74444	GSDMB
195	208792_s_at	9.86e-12	5.42981	CLU
196	208190_s_at	1e-11	2.31851	LSR
197	206561_s_at	1e-11	3.10196	AKR1B10
198	212552_at	1.01e-11	3.92235	HPCAL1
199	215176_x_at	1.02e-11	11.9486	IGKC
200	204266_s_at	1.04e-11	3.83947	CHKA
201	201095_at	1.05e-11	2.65652	DAP
202	222372_at	1.05e-11	2.9906	Hs.658629
203	209120_at	1.08e-11	6.54464	NR2F2
204	209436_at	1.09e-11	3.63465	SPON1
205	202668_at	1.11e-11	2.76792	EFNB2
206	214307_at	1.12e-11	2.61718	HGD
207	202403_s_at	1.2e-11	6.48039	COL1A2
208	211778_s_at	1.23e-11	2.15873	OVOL2
209	204306_s_at	1.24e-11	2.34517	CD151
210	215076_s_at	1.24e-11	7.27601	COL3A1
211	213309_at	1.25e-11	4.74186	PLCL2
212	217901_at	1.28e-11	3.70046	DSG2
213	216381_x_at	1.28e-11	6.00884	AKR7A3
214	221173_at	1.3e-11	4.41969	USH1C
215	210297_s_at	1.3e-11	9.58903	MSMB
216	218251_at	1.37e-11	2.18992	MID1IP1
217	212701_at	1.41e-11	2.63422	TLN2
218	211964_at	1.42e-11	5.1633	COL4A2
219	214372_x_at	1.46e-11	2.73064	ERN2
220	212473_s_at	1.47e-11	6.92042	MICAL2
221	202369_s_at	1.53e-11	2.40823	TRAM2
222	204158_s_at	1.55e-11	2.71473	TCIRG1
223	211184_s_at	1.55e-11	6.28669	USH1C
224	209581_at	1.55e-11	6.36612	PLA2G16
225	201655_s_at	1.6e-11	2.41198	HSPG2
226	209500_x_at	1.76e-11	3.37989	TNFRSF13
227	211031_s_at	1.77e-11	2.21047	CLIP2
228	203335_at	1.87e-11	5.21589	PHYH
229	218546_at	1.87e-11	5.56745	C1orf115
230	208300_at	1.91e-11	5.65442	PTPRH
231	217983_s_at	1.95e-11	3.32766	RNASET2
232	220180_at	1.95e-11	4.64296	CCDC68
233	217984_at	1.98e-11	3.166	RNASET2
234	219263_at	2.04e-11	4.61215	RNF128
235	215100_at	2.06e-11	3.44351	C6orf105
236	205979_at	2.06e-11	9.20482	SCGB2A1
237	201578_at	2.17e-11	2.3684	PODXL
238	221541_at	2.18e-11	4.13467	CRISPLD2
239	219580_s_at	2.19e-11	7.2	TMC5
240	221059_s_at	2.24e-11	3.93472	COTL1
241	219404_at	2.24e-11	7.60009	EPS8L3
242	210201_x_at	2.26e-11	2.63705	BIN1
243	217757_at	2.3e-11	4.44818	A2M
244	219327_s_at	2.31e-11	5.10224	GPRC5C
245	212071_s_at	2.35e-11	2.99373	SPTBN1
246	209160_at	2.46e-11	4.37629	AKR1C3
247	204404_at	2.47e-11	4.72392	SLC12A2
248	208791_at	2.47e-11	5.73292	CLU
249	213975_s_at	2.5e-11	8.30398	LYZ
250	214046_at	2.55e-11	12.9569	FUT9
251	217226_s_at	2.59e-11	2.43571	SFXN3
252	202667_s_at	2.65e-11	2.39801	SLC39A7
253	211430_s_at	2.69e-11	17.628	IGHM/IGHG1
254	218857_s_at	2.76e-11	2.43608	ASRGL1
255	203188_at	2.82e-11	2.21917	B3GNT1
256	213689_x_at	2.87e-11	3.15476	FAM69A
257	214404_x_at	2.94e-11	2.26847	SPDEF
258	210835_s_at	2.95e-11	2.29081	CTBP2
259	219223_at	2.96e-11	2.30063	C9orf7
260	213093_at	2.99e-11	4.55294	PRKCA
261	212838_at	3e-11	2.99305	DNMBP
262	203908_at	3e-11	7.99969	SLC4A4
263	219440_at	3.09e-11	3.16159	RAI2
264	218113_at	3.19e-11	3.73455	TMEM2
265	205112_at	3.34e-11	3.75865	PLCE1
266	213107_at	3.38e-11	3.4968	TNIK
267	38340_at	3.5e-11	2.17991	HIP1R
268	221241_s_at	3.6e-11	5.57578	BCL2L14
269	203325_s_at	3.61e-11	2.37183	COL5A1
270	212761_at	3.62e-11	3.06216	TCF7L2
271	212472_at	3.69e-11	4.6605	MICAL2
272	209682_at	3.77e-11	2.53273	CBLB
273	200923_at	3.79e-11	3.04816	LGALS3BP
274	208617_s_at	3.87e-11	2.82994	PTP4A2
275	201416_at	3.89e-11	2.88189	SOX4
276	218740_s_at	3.92e-11	2.13198	CDK5RAP3
277	221253_s_at	3.93e-11	2.10935	TXNDC5
278	201976_s_at	4.05e-11	2.66879	MYO10
279	218164_at	4.08e-11	2.85153	SPATA20
280	201087_at	4.18e-11	2.58029	PXN
281	201468_s_at	4.23e-11	3.94206	NQO1
282	215296_at	4.29e-11	2.30144	CDC42BPA
283	211719_x_at	4.37e-11	8.90304	FN1
284	207430_s_at	4.51e-11	11.4967	MSMB
285	202709_at	4.55e-11	5.24572	FMOD
286	35147_at	4.75e-11	2.22018	MCF2L
287	211828_s_at	4.78e-11	2.14089	TNIK
288	214433_s_at	4.89e-11	4.85972	SELENBP1
289	209712_at	4.91e-11	2.90163	SLC35D1
290	212448_at	4.99e-11	3.12454	NEDD4L
291	201704_at	5.01e-11	2.20496	ENTPD6
292	200617_at	5.05e-11	2.64956	MLEC
293	43427_at	5.33e-11	4.44859	ACACB
294	204619_s_at	5.37e-11	2.9244	VCAN
295	213265_at	5.55e-11	9.19605	PGA3/PGA4/PGA5
296	222033_s_at	5.56e-11	2.2997	FLT1
297	201660_at	5.57e-11	2.36298	ACSL3
298	208614_s_at	5.74e-11	2.66202	FLNB
299	209499_x_at	5.78e-11	3.40426	TNFRSF13
300	212158_at	5.9e-11	4.78396	SDC2
301	215946_x_at	6.02e-11	3.63821	IGLL3
302	213110_s_at	6.41e-11	3.42693	COL4A5
303	213620_s_at	6.46e-11	2.76772	ICAM2
304	209121_x_at	6.54e-11	4.84306	NR2F2
305	218974_at	6.58e-11	3.45293	SOBP
306	204885_s_at	6.68e-11	6.53827	MSLN
307	219478_at	6.83e-11	5.19652	WFDC1
308	211161_s_at	6.84e-11	6.62226	COL3A1
309	201818_at	6.91e-11	2.79319	LPCAT1
310	209696_at	6.93e-11	4.52989	FBP1
311	209409_at	7.15e-11	2.66778	GRB10
312	201508_at	7.24e-11	3.02581	IGFBP4
313	203510_at	7.26e-11	2.78463	MET
314	213428_s_at	7.28e-11	3.7823	COL6A1
315	202007_at	7.33e-11	5.16009	NID1
316	212906_at	7.38e-11	2.25207	GRAMD1B
317	221920_s_at	7.56e-11	2.78176	SLC25A37
318	217853_at	7.75e-11	3.51357	TNS3
319	205383_s_at	7.92e-11	2.78595	ZBTB20
320	208892_s_at	8.05e-11	3.14437	DUSP6
321	201674_s_at	8.12e-11	2.52482	AKAP1
322	206469_x_at	8.16e-11	5.23635	AKR7A3
323	219615_s_at	8.27e-11	4.56007	KCNK5
324	52164_at	8.32e-11	2.75974	C11orf24
325	203236_s_at	8.35e-11	2.43515	LGALS9
326	217187_at	8.55e-11	4.34283	MUC5AC
327	219304_s_at	8.56e-11	5.8394	PDGFD
328	217590_s_at	8.63e-11	3.91574	TRPA1
329	213489_at	8.92e-11	2.06397	MAPRE2
330	219559_at	9.27e-11	2.0688	SLC17A9
331	200602_at	9.36e-11	2.83025	APP
332	212489_at	9.57e-11	2.21649	COL5A1
333	200762_at	9.59e-11	3.23151	DPYSL2
334	209900_s_at	9.62e-11	3.21295	SLC16A1
335	203038_at	9.74e-11	3.42972	PTPRK
336	215195_at	9.99e-11	2.35369	PRKCA
337	206414_s_at	1.01e-10	2.71459	ASAP2
338	209309_at	1.03e-10	7.27622	AZGP1
339	212013_at	1.04e-10	3.06486	PXDN
340	221042_s_at	1.05e-10	3.46245	CLMN
341	210580_x_at	1.07e-10	3.6272	SULT1A3/SULT1A4
342	209815_at	1.09e-10	4.4474	PTCH1
343	210986_s_at	1.11e-10	9.8772	TPM1
344	212310_at	1.12e-10	2.97636	MIA3
345	208358_s_at	1.16e-10	3.14398	UGT8
346	221730_at	1.19e-10	2.79479	COL5A2
347	218986_s_at	1.19e-10	6.53975	DDX60
348	200618_at	1.21e-10	2.17693	LASP1
349	202949_s_at	1.22e-10	3.034	FHL2
350	200612_s_at	1.24e-10	3.57391	AP2B1
351	209578_s_at	1.25e-10	2.00153	POFUT2
352	220357_s_at	1.26e-10	2.25535	SGK2
353	203823_at	1.27e-10	2.17611	RGS3
354	214953_s_at	1.3e-10	3.27026	APP
355	206410_at	1.31e-10	3.65935	NR0B2
356	213280_at	1.33e-10	2.68173	GARNL4
357	212224_at	1.33e-10	7.208	ALDH1A1
358	212334_at	1.39e-10	2.16834	GNS
359	203118_at	1.41e-10	2.01216	PCSK7
360	214421_x_at	1.45e-10	2.8783	CYP2C9
361	213325_at	1.45e-10	5.6317	PVRL3
362	212043_at	1.49e-10	2.2797	TGOLN2
363	213913_s_at	1.52e-10	2.28954	TBC1D30
364	221781_s_at	1.58e-10	2.00595	DNAJC10
365	221928_at	1.59e-10	3.11081	ACACB
366	217378_x_at	1.59e-10	5.68543	LOC100130100
367	200615_s_at	1.71e-10	2.46592	AP2B1
368	205259_at	1.72e-10	3.8835	NR3C2
369	209374_s_at	1.72e-10	5.51414	IGHM
370	201825_s_at	1.73e-10	4.01924	SCCPDH
371	215535_s_at	1.76e-10	2.14723	AGPAT1
372	201188_s_at	1.76e-10	2.47743	ITPR3
373	208982_at	1.79e-10	3.11088	PECAM1
374	212012_at	1.81e-10	2.64738	PXDN
375	215299_x_at	1.83e-10	4.31404	SULT1A1
376	209892_at	1.83e-10	5.31913	FUT4
377	202833_s_at	1.83e-10	8.7635	SERPINA1
378	217858_s_at	1.85e-10	2.50747	ARMCX3
379	206242_at	1.87e-10	4.62367	TM4SF5
380	204368_at	1.91e-10	2.11557	SLCO2A1
381	213590_at	1.93e-10	2.11735	Hs.592095
382	220532_s_at	1.94e-10	5.11434	TMEM176B
383	201941_at	1.95e-10	3.08968	CPD
384	202729_s_at	2.01e-10	3.75088	LTBP1
385	214439_x_at	2.02e-10	2.77034	BIN1
386	40562_at	2.02e-10	3.35481	GNA11
387	203498_at	2.05e-10	5.68022	RCAN2
388	202796_at	2.06e-10	2.52252	SYNPO
389	210762_s_at	2.1e-10	2.5084	DLC1
390	218627_at	2.12e-10	2.50797	DRAM1
391	216044_x_at	2.12e-10	2.9162	FAM69A
392	209354_at	2.13e-10	2.25218	TNFRSF14
393	203477_at	2.16e-10	4.00428	COL15A1
394	201596_x_at	2.18e-10	3.04142	KRT18
395	204378_at	2.19e-10	3.58848	BCAS1
396	216442_x_at	2.21e-10	6.57207	FN1
397	203615_x_at	2.22e-10	3.96862	SULT1A1
398	207173_x_at	2.23e-10	2.90475	CDH11
399	219771_at	2.24e-10	2.82298	TBC1D8B
400	209071_s_at	2.26e-10	3.65589	RGS5
401	217892_s_at	2.28e-10	3.00115	LIMA1
402	210999_s_at	2.36e-10	2.12555	GRB10
403	204818_at	2.36e-10	14.1945	HSD17B2
404	204078_at	2.41e-10	2.06206	SC65
405	210026_s_at	2.41e-10	2.89605	CARD10
406	219230_at	2.5e-10	2.84625	TMEM100
407	205137_x_at	2.54e-10	5.08144	USH1C
408	204990_s_at	2.56e-10	2.29055	ITGB4
409	213992_at	2.61e-10	2.97495	COL4A6
410	209607_x_at	2.7e-10	4.08017	SULT1A3/SULT1A4
411	202699_s_at	2.78e-10	2.15635	TMEM63A
412	208268_at	2.81e-10	3.5423	ADAM28
413	202149_at	2.87e-10	4.54512	NEDD9
414	202185_at	2.91e-10	2.48561	PLOD3
415	211495_x_at	2.94e-10	2.72265	TNFSF13
416	204231_s_at	3.01e-10	2.01031	FAAH
417	209546_s_at	3.08e-10	3.87434	APOL1
418	201280_s_at	3.11e-10	2.58702	DAB2
419	200616_s_at	3.16e-10	2.69264	MLEC
420	222212_s_at	3.18e-10	2.40108	LASS2
421	207249_s_at	3.26e-10	7.69425	SLC28A2
422	209641_s_at	3.32e-10	3.45459	ABCC3
423	202357_s_at	3.38e-10	3.37834	CFB
424	212279_at	3.41e-10	2.72715	TMEM97
425	203794_at	3.48e-10	2.03747	CDC42BPA
426	204394_at	3.5e-10	2.64884	SLC43A1
427	203379_at	3.51e-10	2.87579	RPS6KA1
428	205874_at	3.51e-10	3.05279	ITPKA
429	210757_x_at	3.57e-10	2.12895	DAB2
430	205645_at	3.58e-10	2.32961	REPS2
431	210797_s_at	3.66e-10	2.28014	OASL
432	564_at	3.68e-10	3.28011	GNA11
433	208891_at	3.75e-10	2.54443	DUSP6
434	211916_s_at	3.76e-10	5.34673	MYO1A
435	201438_at	3.85e-10	4.89092	COL6A3
436	212040_at	3.87e-10	2.48072	TGOLN2
437	202838_at	3.9e-10	3.07039	FUCA1
438	221760_at	3.94e-10	4.2868	MAN1A1
439	204088_at	4.06e-10	3.70813	P2RX4
440	201675_at	4.08e-10	2.44868	AKAP1
441	216568_x_at	4.1e-10	3.22176	Z83821
442	202501_at	4.15e-10	2.38321	MAPRE2
443	215559_at	4.24e-10	3.91842	ABCC6
444	201839_s_at	4.38e-10	8.59733	EPCAM
445	213502_x_at	4.41e-10	3.5191	LOC91316
446	212912_at	4.46e-10	3.14233	RPS6KA2
447	205505_at	4.47e-10	3.8792	GCNT1
448	218532_s_at	4.54e-10	5.41458	FAM134B
449	210538_s_at	4.65e-10	2.67148	BIRC3
450	214235_at	4.66e-10	2.87997	CYP3A5
451	219360_s_at	4.66e-10	3.08639	TRPM4
452	209711_at	4.71e-10	2.80363	SLC35D1
453	213010_at	4.74e-10	2.00911	PRKCDBP
454	203943_at	4.74e-10	2.58387	KIF3B
455	210021_s_at	4.79e-10	2.05793	CCNO
456	218272_at	4.82e-10	2.96788	TTC38
457	204072_s_at	4.83e-10	3.27874	FRY
458	214614_at	4.84e-10	2.15236	MNX1
459	205547_s_at	4.84e-10	9.33696	TAGLN
460	205969_at	4.88e-10	3.36409	AADAC
461	201944_at	4.92e-10	2.42661	HEXB
462	212488_at	4.93e-10	2.87178	COL5A1
463	207357_s_at	5.03e-10	2.02377	GALNT10
464	219481_at	5.06e-10	2.03152	TTC13
465	219087_at	5.08e-10	3.87125	ASPN
466	201579_at	5.1e-10	3.12824	FAT1
467	208091_s_at	5.13e-10	2.17099	VOPP1
468	210495_x_at	5.29e-10	6.08496	FN1
469	211429_s_at	5.3e-10	7.90645	SERPINA1
470	212703_at	5.31e-10	2.64641	TLN2
471	212254_s_at	5.33e-10	2.73241	DST
472	218931_at	5.37e-10	3.02429	RAB17
473	202018_s_at	5.46e-10	6.10526	LTF
474	203030_s_at	5.49e-10	2.48791	PTPRN2
475	208782_at	5.63e-10	2.93798	FSTL1
476	211644_x_at	5.69e-10	5.14189	IGK@
477	214033_at	5.79e-10	3.2657	ABCC6
478	205462_s_at	5.93e-10	2.994	HPCAL1
479	219127_at	5.96e-10	4.14465	ATAD4
480	207158_at	5.99e-10	6.57755	APOBEC1
481	213595_s_at	6e-10	2.10056	CDC42BPA
482	208981_at	6.04e-10	3.31236	PECAM1
483	201666_at	6.13e-10	3.1761	TIMP1
484	201063_at	6.15e-10	2.30354	RCN1
485	205090_s_at	6.35e-10	2.32735	NAGPA
486	217992_s_at	6.51e-10	2.34183	EFHD2
487	59375_at	6.56e-10	3.44031	MYO15B
488	202079_s_at	6.78e-10	2.05974	TRAK1
489	218831_s_at	7.11e-10	3.02102	FCGRT
490	49452_at	7.25e-10	5.00225	ACACB
491	216025_x_at	7.27e-10	2.48188	CYP2C9
492	217047_s_at	7.28e-10	2.95204	FAM13A
493	200665_s_at	7.4e-10	2.52233	SPARC
494	201893_x_at	7.53e-10	3.36454	DCN
495	222231_s_at	7.77e-10	2.05321	LRRC59
496	218162_at	7.77e-10	2.91369	OLFML3
497	215111_s_at	8.01e-10	2.48379	TSC22D1
498	217961_at	8.13e-10	1.99642	SLC25A38
499	219682_s_at	8.13e-10	3.67499	TBX3
500	217794_at	8.15e-10	2.3062	PRR13
501	206104_at	8.16e-10	3.44332	ISL1
502	210139_s_at	8.28e-10	4.21274	PMP22
503	209156_s_at	8.31e-10	3.65808	COL6A2
504	216401_x_at	8.33e-10	4.51924	LOC652493
505	212350_at	8.64e-10	2.61613	TBC1D1
506	210987_x_at	8.7e-10	7.46388	TPM1
507	206262_at	8.7e-10	8.972	ADH1C
508	200790_at	8.93e-10	2.46606	ODC1
509	219806_s_at	8.98e-10	2.7782	C11orf75
510	220017_x_at	9.23e-10	2.45691	CYP2C9
511	201341_at	9.28e-10	2.19772	ENC1
512	209204_at	9.3e-10	2.45817	LMO4
513	222125_s_at	9.71e-10	2.1615	P4HTM
514	221004_s_at	9.73e-10	3.09633	ITM2C
515	219695_at	9.75e-10	2.50255	SMPD3
516	209392_at	9.85e-10	5.87576	ENPP2
517	209335_at	1.02e-09	3.46853	DCN
518	213156_at	1.02e-09	3.7198	ENSG00000259976/mir568
519	200961_at	1.05e-09	2.31474	SEPHS2
520	218056_at	1.06e-09	2.17984	BFAR
521	213993_at	1.07e-09	2.38494	SPON1
522	202743_at	1.07e-09	2.66691	PIK3R3
523	201540_at	1.07e-09	5.97346	FHL1
524	204567_s_at	1.08e-09	3.22185	ABCG1
525	209135_at	1.11e-09	2.07869	ASPH
526	210946_at	1.12e-09	2.21802	PPAP2A
527	222294_s_at	1.13e-09	2.71793	RAB27A
528	212098_at	1.14e-09	2.0488	MGAT5
529	211643_x_at	1.14e-09	3.35964	IGK@
530	222101_s_at	1.15e-09	2.16972	DCHS1
531	203920_at	1.15e-09	3.47484	NR1H3
532	213521_at	1.17e-09	2.03607	PTPN18
533	204070_at	1.17e-09	3.88398	RARRES3
534	201418_s_at	1.24e-09	2.104	SOX4
535	209496_at	1.24e-09	2.51953	RARRES2
536	212464_s_at	1.24e-09	6.99679	FN1
537	200974_at	1.24e-09	6.99929	ACTA2
538	204714_s_at	1.25e-09	4.45083	F5
539	209839_at	1.26e-09	2.06232	DNM3
540	213802_at	1.28e-09	3.42961	PRSS12
541	212935_at	1.3e-09	2.03773	MCF2L
542	202762_at	1.31e-09	2.4324	ROCK2
543	220312_at	1.31e-09	2.8423	FAM83E
544	214768_x_at	1.31e-09	5.71231	FAM20B
545	201302_at	1.35e-09	3.25972	ANXA4
546	207265_s_at	1.35e-09	3.71792	KDELR3
547	201826_s_at	1.37e-09	2.28509	SCCPDH
548	202722_s_at	1.37e-09	2.40886	GFPT1
549	221782_at	1.39e-09	2.17865	DNAJC10
550	211518_s_at	1.4e-09	2.34258	BMP4
551	220441_at	1.4e-09	3.71525	DNAJC22
552	207106_s_at	1.42e-09	2.1733	LTK
553	209504_s_at	1.43e-09	2.27167	PLEKHB1
554	202267_at	1.44e-09	2.62547	LAMC2
555	210095_s_at	1.46e-09	4.56102	IGFBP3
556	216620_s_at	1.48e-09	2.08471	ARHGEF10
557	218376_s_at	1.57e-09	2.24774	MICAL1
558	211980_at	1.57e-09	2.78041	COL4A1
559	205199_at	1.59e-09	6.53086	CA9
560	58780_s_at	1.6e-09	2.04835	FLJ10357
561	201661_s_at	1.6e-09	2.13718	ACSL3
562	201565_s_at	1.63e-09	2.89522	ID2
563	213158_at	1.64e-09	3.34728	ENSG00000259976
564	210202_s_at	1.65e-09	2.05831	BIN1
565	206030_at	1.68e-09	2.77567	ASPA
566	221286_s_at	1.7e-09	2.20768	MGC29506
567	211645_x_at	1.7e-09	5.66343	ICKC
568	201105_at	1.71e-09	2.87005	LGALS1
569	208747_s_at	1.71e-09	3.2748	C1S
570	221853_s_at	1.77e-09	2.05943	NOM01/NOMO2/NOMO3
571	202235_at	1.78e-09	2.46561	SLC16A1
572	213766_x_at	1.8e-09	2.73463	GNA11
573	203240_at	1.81e-09	7.35146	FCGBP
574	216984_x_at	1.85e-09	3.00709	IGLJ3
575	222357_at	1.86e-09	2.58341	ZBTB20
576	218718_at	1.86e-09	2.94356	PDGFC
577	221653_x_at	1.91e-09	2.03838	APOL2
578	210133_at	1.96e-09	3.35081	CCL11
579	206377_at	1.98e-09	2.94152	FOXF2
580	207601_at	1.98e-09	3.26309	SULT1B1
581	204487_s_at	1.99e-09	3.44848	KCNQ1
582	204686_at	2e-09	2.07591	IRS1
583	206084_at	2e-09	2.68142	PTPRR
584	217028_at	2e-09	3.76272	CXCR4
585	221011_s_at	2.09e-09	2.30029	LBH
586	213457_at	2.11e-09	2.09782	MFHAS1
587	220240_s_at	2.12e-09	2.14642	TMCO3
588	215184_at	2.3e-09	2.1123	DAPK2
589	205765_at	2.3e-09	2.73073	CYP3A5
590	209651_at	2.31e-09	4.04185	TGFB1I1
591	209094_at	2.36e-09	2.64506	DDAH1
592	207233_s_at	2.36e-09	2.88687	MITF
593	214239_x_at	2.39e-09	2.14595	PCGF2
594	207131_x_at	2.39e-09	2.53772	GGT1
595	215016_x_at	2.47e-09	2.9263	DST
596	205935_at	2.52e-09	3.12515	FOXF1
597	207912_s_at	2.52e-09	17.1278	DAZ1/DAZ2/DAZ3/DAZ4
598	221245_s_at	2.56e-09	3.34219	FZD5
599	218967_s_at	2.58e-09	2.48458	PTER
600	202236_s_at	2.6e-09	2.93125	SLC16A1
601	218345_at	2.61e-09	3.25228	TMEM176A
602	209606_at	2.61e-09	3.27544	CYTIP
603	208615_s_at	2.62e-09	2.22247	PTP4A2
604	203726_s_at	2.63e-09	2.52799	LAMA3
605	56256_at	2.67e-09	2.60744	SIDT2
606	218678_at	2.69e-09	2.03814	NES
607	202973_x_at	2.71e-09	3.1836	FAM13A
608	202908_at	2.72e-09	2.43991	WFS1
609	218966_at	2.73e-09	2.61592	MYO5C
610	219602_s_at	2.78e-09	2.41508	FAM38B
611	204352_at	2.86e-09	2.97492	TRAF5
612	217148_x_at	2.9e-09	3.44919	IGL@
613	221823_at	2.92e-09	2.32794	C5orf30
614	204719_at	2.99e-09	4.68077	ABCA8
615	220512_at	3.03e-09	2.16803	DLC1
616	221511_x_at	3.03e-09	2.55943	CCPG1
617	208613_s_at	3.09e-09	2.05545	FLNB
618	211385_x_at	3.16e-09	3.25082	SULT1A2
619	210042_s_at	3.17e-09	2.6	CTSZ
620	205670_at	3.18e-09	2.27361	GAL3ST1
621	201278_at	3.2e-09	2.39976	DAB2
622	212181_s_at	3.22e-09	2.02384	NUDT4
623	201510_at	3.22e-09	2.62826	ELF3
624	207033_at	3.29e-09	12.2896	GIF
625	202759_s_at	3.3e-09	2.68155	AKAP2/PALM2-AKAP2
626	209323_at	3.31e-09	1.9972	PRKRIR
627	204475_at	3.37e-09	3.64335	MMP1
628	206631_at	3.42e-09	2.01914	PTGER2
629	209210_s_at	3.47e-09	4.33414	FERMT2
630	201737_s_at	3.48e-09	2.29158	MARCH-VI
631	204248_at	3.49e-09	2.96074	GNA11
632	204608_at	3.53e-09	2.05698	ASL
633	202202_s_at	3.53e-09	3.19464	LAMA4
634	218322_s_at	3.54e-09	4.68816	ACSL5
635	212771_at	3.64e-09	3.32833	FAM171A1
636	209295_at	3.69e-09	2.12375	TNFRSF10B
637	218353_at	3.73e-09	3.20203	RGS5
638	207071_s_at	3.75e-09	2.02025	ACO1
639	214594_x_at	3.87e-09	2.43604	ATP8B1
640	202311_s_at	3.97e-09	2.02624	COL1A1
641	221569_at	4.09e-09	2.07933	AHI1
642	204955_at	4.16e-09	3.35989	SRPX
643	209515_s_at	4.17e-09	2.66129	RAB27A
644	204663_at	4.28e-09	2.70244	ME3
645	221788_at	4.29e-09	2.13805	PGM3
646	213385_at	4.31e-09	3.58655	CHN2
647	204529_s_at	4.35e-09	3.14314	TOX
648	209183_s_at	4.37e-09	2.84063	C10orf10
649	217979_at	4.41e-09	2.42561	TSPAN13
650	213083_at	4.44e-09	2.03059	SLC35D2
651	219870_at	4.53e-09	2.16781	ATF7IP2
652	218093_s_at	4.54e-09	2.33658	ANKRD10
653	212419_at	4.62e-09	2.28638	ZCCHC24
654	209537_at	4.84e-09	2.00616	EXTL2
655	213668_s_at	4.85e-09	2.01188	SOX4
656	218313_s_at	4.95e-09	2.26817	GALNT7
657	218720_x_at	4.97e-09	2.32226	SEZ6L2
658	204589_at	5.04e-09	2.13484	NUAK1
659	202910_s_at	5.14e-09	2.90065	CD97
660	216035_x_at	5.21e-09	2.52976	TCF7L2
661	203892_at	5.21e-09	3.21673	WFDC2
662	220306_at	5.24e-09	2.41948	FAM46C
663	201998_at	5.39e-09	2.39418	ST6GAL1
664	207069_s_at	5.46e-09	2.17386	SMAD6
665	210547_x_at	5.72e-09	2.09218	ICA1
666	208405_s_at	5.75e-09	2.30963	CD164
667	204160_s_at	5.85e-09	4.09994	ENPP4
668	203184_at	5.95e-09	2.13868	FBN2
669	208510_s_at	6.1e-09	3.05837	PPARG
670	205566_at	6.12e-09	2.15735	ABHD2
671	203910_at	6.2e-09	2.71127	ARHGAP29
672	219017_at	6.2e-09	2.94051	ETNK1
673	219173_at	6.32e-09	3.37115	MYO15B
674	220926_s_at	6.33e-09	2.58113	EDEM3
675	216576_x_at	6.35e-09	5.04847	IGKC
676	202946_s_at	6.45e-09	2.95748	BTBD3
677	208284_x_at	6.46e-09	2.29256	GGT1
678	212667_at	6.46e-09	2.8673	SPARC
679	215543_s_at	6.52e-09	2.36887	LARGE
680	209119_x_at	6.67e-09	2.59451	NR2F2
681	218765_at	6.73e-09	2.1769	SIDT2
682	219684_at	6.81e-09	2.62895	RTP4
683	205074_at	6.92e-09	2.0786	SLC22A5
684	203221_at	6.95e-09	2.00397	TLE1
685	204115_at	7.05e-09	2.43563	GNG11
686	214234_s_at	7.05e-09	2.4755	CYP3A5
687	203658_at	7.07e-09	2.26613	SLC25A20
688	202609_at	7.12e-09	3.80997	EPS8
689	200670_at	7.19e-09	2.02633	XBP1
690	212764_at	7.38e-09	2.73466	ZEB1
691	204931_at	7.43e-09	2.71771	TCF21
692	210159_s_at	7.44e-09	3.44409	TRIM31
693	203939_at	7.49e-09	4.63752	NT5E
694	210264_at	7.6e-09	2.32964	GPR35
695	213143_at	7.66e-09	2.15494	C2orf72
696	210517_s_at	7.87e-09	2.59837	AKAP12
697	202669_s_at	7.94e-09	2.29333	EFNB2
698	222156_x_at	7.96e-09	2.23436	CCPG1
699	201020_at	7.96e-09	2.45274	YWHAH
700	219935_at	8.13e-09	2.09699	ADAMTS5
701	201656_at	8.19e-09	2.16727	ITGA6
702	209417_s_at	8.23e-09	2.97139	IFI35
703	203986_at	8.33e-09	2.09165	STBD1
704	212925_at	8.43e-09	3.83477	C19orf21
705	211896_s_at	8.83e-09	3.62291	DCN
706	201566_x_at	8.93e-09	2.54946	ID2
707	201952_at	9.1e-09	3.66295	ALCAM
708	209596_at	9.26e-09	2.4289	MXRA5
709	218995_s_at	9.35e-09	2.09197	EDN1
710	221156_x_at	9.38e-09	2.03907	CCPG1
711	209585_s_at	9.56e-09	2.22006	MINPP1
712	212950_at	9.59e-09	2.28077	GPR116
713	203028_s_at	9.59e-09	2.48723	CYBA
714	201497_x_at	9.6e-09	6.3421	MYH11
715	207949_s_at	9.73e-09	2.18015	ICA1
716	203799_at	9.79e-09	3.51083	CD302
717	205076_s_at	9.93e-09	3.53771	MTMR11
718	204491_at	1.01e-08	2.14171	PDE4D
719	202180_s_at	1.01e-08	2.55095	MVP
720	216207_x_at	1.05e-08	3.22215	IGKVID-13/IGKC
721	206116_s_at	1.05e-08	5.13569	TPM1
722	218510_x_at	1.1e-08	3.91409	FAM134B
723	204579_at	1.14e-08	2.12367	FGFR4
724	214077_x_at	1.17e-08	2.01642	MEIS3P1
725	203501_at	1.17e-08	2.27761	PGCP
726	211048_s_at	1.2e-08	2.00682	PDIA4
727	218543_s_at	1.2e-08	2.6377	PARP12
728	200793_s_at	1.24e-08	2.06155	ACO2
729	211813_x_at	1.29e-08	2.5961	DCN
730	201163_s_at	1.29e-08	3.15677	IGFBP7
731	219156_at	1.31e-08	2.10434	SYNJ2BP
732	209555_s_at	1.34e-08	3.18936	CD36
733	216333_x_at	1.36e-08	2.03553	TNXB
734	217480_x_at	1.37e-08	3.00717	IGKV1OR15-118
735	212814_at	1.38e-08	2.48639	AHCYL2
736	211434_s_at	1.4e-08	2.35209	CCRL2
737	206324_s_at	1.42e-08	2.02767	DAPK2
738	207122_x_at	1.42e-08	3.03189	SULT1A2
739	218418_s_at	1.42e-08	3.35512	KANK2
740	213071_at	1.43e-08	3.11823	DPT
741	219891_at	1.44e-08	2.19532	PGPEP1
742	209656_s_at	1.44e-08	5.01736	TMEM47
743	202519_at	1.47e-08	2.21347	MLXIP
744	207761_s_at	1.47e-08	2.2405	METTL7A
745	213432_at	1.58e-08	3.48968	MUC5B
746	213592_at	1.61e-08	2.20175	APLNR
747	203868_s_at	1.62e-08	2.35898	VCAM1
748	218007_s_at	1.64e-08	2.01892	RPS27L
749	210839_s_at	1.66e-08	3.26132	ENPP2
750	216037_x_at	1.69e-08	2.14399	TCF7L2
751	204624_at	1.71e-08	3.85092	ATP7B
752	211966_at	1.72e-08	2.32597	COL4A2
753	210105_s_at	1.74e-08	2.21489	FYN
754	202205_at	1.76e-08	2.00265	VASP
755	214129_at	1.77e-08	2.20734	PDE4DIP
756	205068_s_at	1.77e-08	2.2964	ARHGAP26
757	212930_at	1.84e-08	2.1522	ATP2B1
758	202766_s_at	1.84e-08	2.50109	FBN1
759	200972_at	1.87e-08	2.9704	TSPAN3
760	221879_at	1.88e-08	7.26604	CALML4
761	213506_at	1.93e-08	2.61643	F2RL1
762	206488_s_at	1.95e-08	2.71423	CD36
763	214151_s_at	2e-08	2.39409	CCPG1
764	202375_at	2.07e-08	2.36157	SEC24D
765	213944_x_at	2.09e-08	2.09094	GNA11
766	204437_s_at	2.13e-08	6.05383	FOLR1
767	209919_x_at	2.18e-08	2.46966	GGT1
768	204897_at	2.19e-08	3.03438	PTGER4
769	212774_at	2.23e-08	2.07319	ZNF238
770	204447_at	2.24e-08	2.19367	ProSAPiP1
771	219118_at	2.26e-08	2.13634	FKBP11
772	201162_at	2.28e-08	2.28167	IGFBP7
773	202822_at	2.41e-08	2.13018	LPP
774	210069_at	2.49e-08	2.02892	CPT1B
775	213388_at	2.5e-08	2.09269	PDE4DIP
776	205011_at	2.53e-08	2.01296	VWA5A
777	219250_s_at	2.54e-08	2.25335	FLRT3
778	217989_at	2.63e-08	4.36216	HSD17B11
779	206481_s_at	2.64e-08	2.7369	LDB2
780	218541_s_at	2.65e-08	3.88382	C8orf4
781	210519_s_at	2.7e-08	2.04725	NQO1
782	213045_at	2.73e-08	2.06092	MAST3
783	212820_at	2.79e-08	2.50489	DMXL2
784	215073_s_at	2.79e-08	3.17291	NR2F2
785	213068_at	2.79e-08	3.65913	DPT
786	204273_at	2.83e-08	2.58136	EDNRB
787	203559_s_at	2.84e-08	8.95661	ABP1
788	200771_at	2.86e-08	2.42644	LAMC1
789	209529_at	2.9e-08	2.19812	PPAP2C
790	210675_s_at	2.98e-08	2.21185	PTPRR
791	206857_s_at	3.04e-08	2.36732	FKBP1B
792	214777_at	3.08e-08	3.36693	IGKV4-1
793	209397_at	3.16e-08	2.03913	ME2
794	210473_s_at	3.2e-08	1.99846	GPR125
795	203542_s_at	3.2e-08	2.23222	KLF9
796	204981_at	3.27e-08	2.48436	SLC22A18
797	221024_s_at	3.3e-08	2.64963	SLC2A10
798	215444_s_at	3.34e-08	4.59391	TRIM31
799	209893_s_at	3.4e-08	2.37564	FUT4
800	209270_at	3.42e-08	2.07959	LAMB3
801	204688_at	3.54e-08	2.23089	SGCE
802	210740_s_at	3.63e-08	2.17351	ITPK1
803	213456_at	3.81e-08	2.76975	SOSTDC1
804	204820_s_at	3.88e-08	2.15846	BTN3A3/BTN3A2
805	202878_s_at	3.91e-08	2.1971	CD93
806	219117_s_at	3.95e-08	2.0509	FKBP11
807	204415_at	4.04e-08	2.47989	IFI6
808	211651_s_at	4.09e-08	2.39377	LAMB1
809	200986_at	4.11e-08	2.39898	SERPING1
810	204135_at	4.14e-08	3.5449	FILIP1L
811	204713_s_at	4.27e-08	2.96621	F5
812	219450_at	4.34e-08	3.08881	C4orf19
813	222209_s_at	4.51e-08	2.21602	TMEM135
814	200885_at	4.56e-08	2.92954	RHOC
815	212798_s_at	4.64e-08	2.05363	ANKMY2
816	212975_at	4.66e-08	2.0032	DENND3
817	213261_at	4.7e-08	2.48916	LBA1
818	201957_at	4.94e-08	2.28342	PPP1R12B
819	203329_at	5e-08	2.5571	PTPRM
820	219132_at	5.3e-08	2.16794	PELI2
821	201467_s_at	5.33e-08	2.05396	NQO1
822	201719_s_at	5.36e-08	2.19905	EPB41L2
823	206560_s_at	5.38e-08	2.62319	MIA
824	201150_s_at	5.6e-08	3.51393	TIMP3
825	219795_at	5.77e-08	4.71993	SLC6A14
826	219076_s_at	5.79e-08	2.23679	PXMP2
827	213106_at	5.82e-08	3.13306	ATP8A1
828	204301_at	5.87e-08	3.2968	KBTBD11
829	209035_at	5.89e-08	2.43008	MDK
830	204735_at	5.95e-08	2.68682	PDE4A
831	202732_at	6.44e-08	2.32104	PKIG
832	201954_at	6.54e-08	2.57811	ARPC1B
833	203697_at	6.55e-08	2.03842	FRZB
834	64408_s_at	6.56e-08	6.3054	CALML4
835	213230_at	6.67e-08	2.0101	CDR2L
836	221122_at	6.86e-08	4.85722	HRASLS2
837	213817_at	6.88e-08	2.27741	IRAK3
838	201301_s_at	6.94e-08	2.7787	ANXA4
839	209501_at	7.32e-08	2.00216	CDR2
840	207181_s_at	7.38e-08	2.55754	CASP7
841	212813_at	7.45e-08	2.19769	JAM3
842	201940_at	7.64e-08	2.11662	CPD
843	202274_at	7.84e-08	5.56577	ACTG2
844	204015_s_at	8.01e-08	2.31514	DUSP4
845	203304_at	8.18e-08	2.53587	BAMBI
846	216511_s_at	8.24e-08	2.14053	TCF7L2
847	201505_at	8.24e-08	2.66652	LAMB1
848	206641_at	8.34e-08	2.76308	TNFRSF17
849	209087_x_at	8.48e-08	2.17947	MCAM
850	209070_s_at	8.59e-08	2.34007	RGS5
851	213693_s_at	8.74e-08	2.15809	MUC1
852	205366_s_at	8.77e-08	2.92707	HOXB6
853	207546_at	8.82e-08	10.9083	ATP4B
854	207717_s_at	8.85e-08	2.83493	PKP2
855	213103_at	8.92e-08	2.11335	STARD13
856	210065_s_at	9.02e-08	3.55972	UPK1B
857	218687_s_at	9.26e-08	7.25004	MUC13
858	206662_at	9.41e-08	2.13245	GLRX
859	212713_at	9.88e-08	2.14378	MFAP4
860	216661_x_at	1e-07	2.00204	MUTYH
861	205309_at	1.03e-07	2.13901	SMPDL3B
862	219909_at	1.03e-07	2.33236	MMP28
863	213307_at	1.05e-07	2.14745	SHANK2
864	209289_at	1.06e-07	2.15582	NFIB
865	203758_at	1.06e-07	2.35069	CTSO
866	212706_at	1.07e-07	2.44863	RASA4
867	217157_x_at	1.16e-07	2.77859	IGKC
868	203680_at	1.17e-07	2.77273	PRKAR2B
869	219686_at	1.2e-07	2.07757	STK32B
870	205311_at	1.22e-07	4.83896	DDC
871	215129_at	1.23e-07	2.51932	PIK3C2G
872	202555_s_at	1.26e-07	3.15284	MYLK
873	221636_s_at	1.28e-07	2.3388	MOSC2
874	208829_at	1.32e-07	2.07255	TAPBP
875	218858_at	1.35e-07	2.63394	DEPDC6
876	210064_s_at	1.35e-07	2.79418	UPK1B
877	218692_at	1.42e-07	2.50814	GOLSYN
878	204161_s_at	1.44e-07	2.07417	ENPP4
879	209612_s_at	1.46e-07	2.99708	ADH1B
880	209921_at	1.62e-07	2.21928	SLC7A11
881	204417_at	1.62e-07	2.95251	GALC
882	221648_s_at	1.62e-07	3.95383	PPPDE1
883	207961_x_at	1.64e-07	3.76458	MYH11
884	209613_s_at	1.69e-07	3.63023	ADH1B
885	218665_at	1.7e-07	2.11486	FZD4
886	213451_x_at	1.71e-07	2.08078	TNXB
887	209660_at	1.73e-07	2.66438	TTR
888	202920_at	1.76e-07	2.06724	ANK2
889	220303_at	1.83e-07	2.01285	PDZD3
890	214719_at	1.86e-07	3.25584	SLC46A3
891	217235_x_at	1.88e-07	2.27206	IGLJ1/IGLL5/IGLV3-7/MIR650
892	209505_at	1.95e-07	2.16593	NR2F1
893	204011_at	1.98e-07	2.07614	SPRY2
894	209276_s_at	2.08e-07	2.61472	GLRX
895	201266_at	2.09e-07	2.21116	TXNRD1
896	213042_s_at	2.18e-07	2.54567	ATP2A3
897	211340_s_at	2.19e-07	2.21837	MCAM
898	203903_s_at	2.22e-07	7.92279	HEPH
899	209290_s_at	2.24e-07	2.03299	NFIB
900	201943_s_at	2.26e-07	2.10948	CPD
901	209201_x_at	2.31e-07	2.07677	CXCR4
902	209752_at	2.42e-07	10.2119	REG1A
903	207850_at	2.51e-07	2.92427	CXCL3
904	219255_x_at	2.52e-07	2.08945	IL17RB
905	212143_s_at	2.52e-07	2.1449	IGFBP3
906	202291_s_at	2.61e-07	2.81217	MGP
907	205200_at	2.82e-07	2.56107	CLEC3B
908	218002_s_at	2.85e-07	2.18348	CXCL14
909	219614_s_at	2.96e-07	3.52537	SLC6A20
910	209687_at	3.14e-07	2.44773	CXCL12
911	203924_at	3.17e-07	6.1147	GSTA1
912	208209_s_at	3.26e-07	2.70622	C4BPB
913	204705_x_at	3.3e-07	10.2274	ALDOB
914	213222_at	3.33e-07	2.54871	PLCB1
915	211600_at	3.43e-07	2.0096	PTPRO
916	208282_x_at	3.48e-07	4.87865	DAZ2/DAZ3/DAZ4
917	211417_x_at	3.67e-07	2.23087	GGT1
918	220421_at	3.73e-07	4.7436	BTNL8
919	219049_at	3.76e-07	2.08636	CSGALNACT1
920	211596_s_at	3.77e-07	2.49156	LRIG1
921	212077_at	3.84e-07	2.80615	CALD1
922	202740_at	4.01e-07	2.96138	ACY1
923	220186_s_at	4.1e-07	3.65633	PCDH24
924	218087_s_at	4.15e-07	3.27704	SORBS1
925	221530_s_at	4.2e-07	3.94608	BHLHE41
926	211357_s_at	4.21e-07	9.78314	ALDOB
927	202111_at	4.26e-07	2.06181	SLC4A2
928	209790_s_at	4.28e-07	2.18262	CASP6
929	213921_at	4.29e-07	5.30484	SST
930	200916_at	4.42e-07	2.00221	TAGLN2
931	201626_at	4.94e-07	2.36789	INSIG1
932	207909_x_at	5.16e-07	4.52817	DAZ2/DAZ3/DAZ4
933	217179_x_at	5.71e-07	2.4068	IGLV1-51
934	209937_at	5.76e-07	9.18221	TM4SF4
935	216510_x_at	5.89e-07	2.05281	IGHV3-23
936	206043_s_at	6.06e-07	3.59243	ATP2C2
937	206691_s_at	6.23e-07	3.35218	PDIA2
938	215716_s_at	6.45e-07	2.02314	ATP2B1
939	205041_s_at	6.49e-07	4.87246	ORM2
940	214724_at	6.51e-07	2.10955	DIXDC1
941	209267_s_at	6.59e-07	2.24053	SLC39A8
942	212233_at	6.76e-07	2.02645	MAP1B
943	203889_at	6.8e-07	2.47	SCG5
944	215118_s_at	6.83e-07	2.59306	IGHG1
945	221095_s_at	6.87e-07	5.76681	KCNE2
946	217014_s_at	6.9e-07	2.28413	AZGP1
947	222291_at	6.93e-07	2.21252	FAM149A
948	221577_x_at	6.99e-07	2.63353	GDF15
949	204083_s_at	7.23e-07	3.25862	TPM2
950	207259_at	7.23e-07	4.55201	C17orf73
951	213258_at	7.24e-07	2.90679	TFPI
952	214798_at	7.43e-07	2.33057	ATP2C2
953	202976_s_at	7.54e-07	2.45264	RHOBTB3
954	204697_s_at	8.17e-07	3.5443	CHGA
955	200973_s_at	8.23e-07	2.76034	TSPAN3
956	203543_s_at	8.43e-07	2.13425	KLF9
957	204779_s_at	8.63e-07	3.35354	HOXB7
958	204894_s_at	8.78e-07	2.51055	AOC3
959	206522_at	9.25e-07	2.83217	MGAM
960	218804_at	9.81e-07	2.60601	ANO1
961	220994_s_at	1.02e-06	2.03141	STXBP6
962	218999_at	1.02e-06	2.04132	TMEM140
963	201860_s_at	1.05e-06	2.62449	PLAT
964	202975_s_at	1.07e-06	2.00805	RHOBTB3
965	203911_at	1.1e-06	2.57574	RAP1GAP
966	210640_s_at	1.11e-06	2.70124	GPER
967	204623_at	1.11e-06	9.74898	TFF3
No	Probe ID	P-value	Fold Change	Gene Symbol
1	210325_at	9.42e-15	0.276303	CD1A
2	215536_at	1.23e-14	0.232798	HLA-DQB2
3	210409_at	2.97e-14	0.498458	C6orf124
4	211734_s_at	8.17e-14	0.144916	FCER1A
5	220428_at	8.44e-14	0.185236	CD207
6	202502_at	2.39e-13	0.393665	ACADM
7	221210_s_at	1.91e-12	0.461947	NPL
8	215784_at	2.26e-12	0.344877	CD1E
9	205184_at	3.27e-12	0.241113	GNG4
10	205328_at	4.09e-12	0.284546	CLDN10
11	203869_at	5.06e-12	0.323483	USP46
12	212681_at	5.31e-12	0.126592	EPB41L3
13	219334_s_at	8.36e-12	0.387768	OBFC2A
14	205773_at	8.37e-12	0.397777	CPEB3
15	204333_s_at	8.76e-12	0.36724	AGA
16	203820_s_at	9.33e-12	0.214969	IGF2BP3
17	211764_s_at	1.05e-11	0.375033	UBE2D1
18	208483_x_at	1.08e-11	0.30156	KRT33A
19	52285_f_at	1.11e-11	0.369939	CEP76
20	206401_s_at	1.2e-11	0.363986	MAPT
21	204309_at	1.25e-11	0.362253	CYP11A1
22	219984_s_at	1.34e-11	0.298911	HRASLS
23	204755_x_at	1.43e-11	0.294747	HLF
24	203870_at	1.52e-11	0.365618	USP46
25	206342_x_at	1.87e-11	0.372556	IDS
26	207160_at	1.89e-11	0.333316	IL12A
27	203840_at	2.14e-11	0.416274	BLZF1
28	213995_at	2.6e-11	0.479438	ATP5S
29	214598_at	2.69e-11	0.3347	CLDN8
30	203819_s_at	3.12e-11	0.218054	IGF2BP3
31	215724_at	3.27e-11	0.46272	PLD1
32	205361_s_at	3.38e-11	0.487416	PFDN4
33	210347_s_at	3.43e-11	0.3435	BCL11A
34	214720_x_at	3.5e-11	0.251806	Septin 10
35	209102_s_at	3.66e-11	0.436804	HBP1
36	220907_at	3.83e-11	0.230997	GPR110
37	218933_at	3.91e-11	0.491179	SPATA5L1
38	205203_at	4.09e-11	0.431865	PLD1
39	204754_at	4.75e-11	0.351283	HLF
40	202660_at	5.75e-11	0.435322	ITPR2
41	204646_at	5.85e-11	0.376664	DPYD
42	210007_s_at	6.18e-11	0.439946	GPD2
43	219582_at	6.43e-11	0.215425	OGFRL1
44	210017_at	6.52e-11	0.439512	MALT1
45	32088_at	7.33e-11	0.449615	BLZF1
46	206710_s_at	7.71e-11	0.125718	EPB41L3
47	213805_at	7.85e-11	0.402232	ABHD5
48	214451_at	8.19e-11	0.21596	TFAP2B
49	206932_at	8.33e-11	0.324417	CH25H
50	219930_at	8.79e-11	0.424786	KLF8
51	205073_at	8.8e-11	0.410655	CYP2J2
52	219311_at	9.09e-11	0.436741	CEP76
53	206295_at	9.73e-11	0.133733	IL18
54	205097_at	9.9e-11	0.311092	SLC26A2
55	219983_at	9.91e-11	0.193655	HRASLS
56	206498_at	1.15e-10	0.460473	OCA2
57	218174_s_at	1.17e-10	0.44841	C10orf57
58	203026_at	1.22e-10	0.49794	ZBTB5
59	214583_at	1.24e-10	0.324766	RSC1A1
60	217738_at	1.25e-10	0.323318	NAMPT
61	205489_at	1.26e-10	0.385271	CRYM
62	203057_s_at	1.43e-10	0.424931	PRDM2
63	212055_at	1.47e-10	0.464672	C18orf10
64	211776_s_at	1.5e-10	0.14189	EPB41L3
65	213984_at	1.62e-10	0.440192	PDS5A
66	218705_s_at	1.71e-10	0.489946	SNX24
67	204165_at	1.96e-10	0.309815	WASF1
68	202653_s_at	1.98e-10	0.46242	MARCH-VII
69	218764_at	1.99e-10	0.256055	PRKCH
70	209363_s_at	2.05e-10	0.420813	MED21
71	201494_at	2.22e-10	0.456274	PRCP
72	214113_s_at	2.27e-10	0.496368	RBM8A
73	218929_at	2.32e-10	0.361888	CDKN2AIP
74	220800_s_at	2.37e-10	0.179954	TMOD3
75	215723_s_at	2.42e-10	0.300756	PLD1
76	206714_at	2.72e-10	0.27661	ALOX15B
77	204809_at	2.88e-10	0.432977	CLPX
78	201407_s_at	2.89e-10	0.373286	PPP1CB
79	215237_at	2.94e-10	0.165	DOCK9
80	221404_at	2.94e-10	0.194006	IL1F6
81	203928_x_at	2.94e-10	0.478866	MAPT
82	204120_s_at	2.99e-10	0.330435	ADK
83	215239_x_at	3.36e-10	0.364242	ZNF273
84	205084_at	3.45e-10	0.416218	BCAP29
85	221523_s_at	3.71e-10	0.191657	RRAGD
86	209616_s_at	3.75e-10	0.199631	CES1
87	214590_s_at	3.77e-10	0.393681	UBE2D1
88	208146_s_at	3.78e-10	0.426739	CPVL
89	217739_s_at	3.95e-10	0.223706	NAMPT
90	207943_x_at	4.02e-10	0.396104	PLAGL1
91	201888_s_at	4.05e-10	0.33577	IL13RA1
92	205590_at	4.28e-10	0.325376	RASGRP1
93	205042_at	4.3e-10	0.314767	GNE
94	211215_x_at	4.45e-10	0.453908	DIO2
95	206677_at	4.56e-10	0.254091	KRT31
96	202213_s_at	4.61e-10	0.344305	CUL4B
97	204716_at	4.82e-10	0.346442	CCDC6
98	218171_at	4.96e-10	0.453998	VPS4B
99	203699_s_at	4.99e-10	0.132515	DIO2
100	219944_at	5.05e-10	0.457906	CLIP4
101	211538_s_at	5.11e-10	0.265713	HSPA2
102	204995_at	5.31e-10	0.274768	CDK5R1
103	55692_at	5.32e-10	0.430738	ELMO2
104	220197_at	5.47e-10	0.266654	ATP6V0A4
105	204761_at	5.77e-10	0.261332	USP6NL
106	213929_at	5.88e-10	0.297952	EXPH5
107	177_at	6.33e-10	0.495263	PLD1
108	205240_at	6.55e-10	0.353267	GPSM2
109	207008_at	7.23e-10	0.116928	IL8RB
110	212262_at	7.43e-10	0.454003	QKI
111	220149_at	7.59e-10	0.139326	C2orf54
112	210018_x_at	7.73e-10	0.342134	MALT1
113	202439_s_at	7.9e-10	0.428245	IDS
114	212538_at	7.96e-10	0.229204	DOCK9
115	207911_s_at	8.18e-10	0.419162	TGM5
116	213895_at	8.39e-10	0.163985	EMP1
117	205152_at	8.41e-10	0.404928	SLC6A1
118	210118_s_at	8.56e-10	0.166256	IL1A
119	219566_at	8.61e-10	0.369737	PLEKHF1
120	217999_s_at	8.68e-10	0.249353	PHLDA1
121	219352_at	8.7e-10	0.366093	HERC6
122	219104_at	8.9e-10	0.259337	RNF141
123	41644_at	9.2e-10	0.247868	SASH1
124	201001_s_at	9.28e-10	0.36241	UBE2V1
125	220120_s_at	9.49e-10	0.479149	EPB41L4A
126	219793_at	9.55e-10	0.287149	SNX16
127	203007_x_at	9.87e-10	0.368299	LYPLA1
128	212286_at	1.01e-09	0.448777	ANKRD12
129	202662_s_at	1.03e-09	0.419721	ITPR2
130	213076_at	1.04e-09	0.318365	ITPKC
131	203845_at	1.07e-09	0.422287	KAT2B
132	210262_at	1.08e-09	0.311926	CRISP2
133	218319_at	1.1e-09	0.253686	PELI1
134	213005_s_at	1.1e-09	0.389575	KANK1
135	201975_at	1.13e-09	0.419174	CLIP1
136	203700_s_at	1.15e-09	0.218199	DIO2
137	202654_x_at	1.16e-09	0.307466	MARCH-VII
138	205499_at	1.18e-09	0.193986	SRPX2
139	205554_s_at	1.2e-09	0.253088	DNASE1L3
140	209109_s_at	1.23e-09	0.279089	TSPAN6
141	212373_at	1.3e-09	0.408941	FEM1B
142	215471_s_at	1.3e-09	0.478835	MAP7
143	204249_s_at	1.34e-09	0.40767	LMO2
144	210335_at	1.35e-09	0.430958	RASSF9
145	211194_s_at	1.39e-09	0.46841	TP63
146	219492_at	1.4e-09	0.423131	CHIC2
147	211712_s_at	1.41e-09	0.116607	ANXA9
148	221698_s_at	1.45e-09	0.350496	CLEC7A
149	218806_s_at	1.47e-09	0.310304	VAV3
150	214074_s_at	1.55e-09	0.434156	CTTN
151	211574_s_at	1.56e-09	0.385598	CD46
152	207114_at	1.62e-09	0.292116	LY6G6C
153	214364_at	1.64e-09	0.452504	MTERFD2
154	213701_at	1.68e-09	0.417928	C12orf29
155	214108_at	1.69e-09	0.504178	MAX
156	210284_s_at	1.76e-09	0.455293	MAP3K7IP2
157	213305_s_at	1.76e-09	0.482738	PPP2R5C
158	201612_at	1.87e-09	0.472009	ALDH9A1
159	212804_s_at	1.92e-09	0.426232	GAPVD1
160	212807_s_at	1.98e-09	0.336576	SORT1
161	209662_at	2.08e-09	0.489936	CETN3
162	204817_at	2.09e-09	0.233433	ESPL1
163	203659_s_at	2.11e-09	0.504388	TRIM13
164	209493_at	2.13e-09	0.217962	PDZD2
165	218582_at	2.13e-09	0.325853	MARCH-V
166	208309_s_at	2.14e-09	0.324325	MALT1
167	204393_s_at	2.18e-09	0.166889	ACPP
168	38158_at	2.19e-09	0.230625	ESPL1
169	213349_at	2.19e-09	0.468433	TMCC1
170	202166_s_at	2.33e-09	0.367673	PPP1R2
171	211056_s_at	2.37e-09	0.473342	SRD5A1
172	207549_x_at	2.42e-09	0.344711	CD46
173	209907_s_at	2.45e-09	0.499065	ITSN2
174	202464_s_at	2.5e-09	0.402295	PFKFB3
175	213652_at	2.55e-09	0.361045	PCSK5
176	218603_at	2.59e-09	0.502444	HECA
177	207038_at	2.62e-09	0.258583	SLC16A6
178	204280_at	2.64e-09	0.485867	RGS14
179	203759_at	2.69e-09	0.370678	ST3GAL4
180	210117_at	2.72e-09	0.390055	SPAG1
181	204867_at	2.73e-09	0.323142	GCHFR
182	208925_at	2.78e-09	0.371182	CLDND1
183	214058_at	2.81e-09	0.386985	MYCL1
184	218843_at	2.84e-09	0.431762	FNDC4
185	219836_at	2.88e-09	0.144266	ZBED2
186	219789_at	2.88e-09	0.495535	NPR3
187	209744_x_at	2.89e-09	0.224758	ITCH
188	202670_at	2.89e-09	0.396157	MAP2K1
189	203553_s_at	2.89e-09	0.44548	MAP4K5
190	203779_s_at	2.9e-09	0.208845	MPZL2
191	210479_s_at	2.92e-09	0.152781	RORA
192	218935_at	2.95e-09	0.148269	EHD3
193	202134_s_at	2.99e-09	0.25766	WWTR1
194	216841_s_at	3e-09	0.35944	SOD2
195	205485_at	3.08e-09	0.434267	RYR1
196	206122_at	3.12e-09	0.344394	SOX15
197	222163_s_at	3.19e-09	0.389393	SPATA5L1
198	1431_at	3.21e-09	0.221869	CYP2E1
199	222173_s_at	3.22e-09	0.494889	TBC1D2
200	212724_at	3.23e-09	0.215982	RND3
201	219296_at	3.24e-09	0.336532	ZDHHC13
202	204753_s_at	3.3e-09	0.278446	HLF
203	202206_at	3.3e-09	0.296024	ARL4C
204	206655_s_at	3.32e-09	0.420561	SEPT5-GP1BB
205	204005_s_at	3.34e-09	0.437728	PAWR
206	211612_s_at	3.55e-09	0.366933	IL13RA1
207	219199_at	3.57e-09	0.385497	AFF4
208	205227_at	3.65e-09	0.471777	IL1RAP
209	219691_at	3.66e-09	0.233631	SAMD9
210	219073_s_at	3.67e-09	0.500362	OSBPL10
211	220083_x_at	3.68e-09	0.467698	UCHL5
212	206363_at	3.76e-09	0.358811	MAF
213	221526_x_at	3.8e-09	0.418685	PARD3
214	220403_s_at	3.84e-09	0.320403	TP53AIP1
215	218853_s_at	3.9e-09	0.288729	MOSPD1
216	219764_at	3.92e-09	0.189863	FZD10
217	222362_at	3.93e-09	0.456885	AGFG2
218	219960_s_at	3.97e-09	0.480261	UCHL5
219	215779_s_at	4e-09	0.253905	HIST1H2BG
220	205964_at	4.12e-09	0.247216	ZNF426
221	207002_s_at	4.21e-09	0.335973	PLAGL1
222	222269_at	4.22e-09	0.438013	APOOL
223	220016_at	4.27e-09	0.324977	AHNAK
224	219824_at	4.27e-09	0.469317	SLC13A4
225	204479_at	4.34e-09	0.414266	OSTF1
226	217094_s_at	4.48e-09	0.246381	ITCH
227	38290_at	4.57e-09	0.424331	RGS14
228	202582_s_at	4.75e-09	0.280705	RANBP9
229	210880_s_at	4.83e-09	0.46419	EFS
230	213174_at	4.84e-09	0.189512	TTC9
231	200787_s_at	4.85e-09	0.362814	PEA15
232	215223_s_at	4.88e-09	0.312364	SOD2
233	221922_at	4.97e-09	0.314195	GPSM2
234	221524_s_at	5.14e-09	0.167061	RRAGD
235	205015_s_at	5.17e-09	0.460993	TGFA
236	219979_s_at	5.29e-09	0.432368	C11orf73
237	210959_s_at	5.31e-09	0.36632	SRD5A1
238	220309_at	5.46e-09	0.376383	TTC22
239	218739_at	5.61e-09	0.276769	ABHD5
240	219403_s_at	5.65e-09	0.217864	HPSE
241	221808_at	5.82e-09	0.481427	RAB9A
242	212324_s_at	5.91e-09	0.468233	VPS13D
243	203312_x_at	5.95e-09	0.468702	ARF6
244	212710_at	5.95e-09	0.481886	CAMSAP1
245	202769_at	6.05e-09	0.33192	CCNG2
246	207059_at	6.29e-09	0.253359	PAX9
247	209193_at	6.3e-09	0.333229	PIM1
248	206765_at	6.41e-09	0.31228	KCNJ2
249	208810_at	6.71e-09	0.433219	DNAJB6
250	217599_s_at	6.75e-09	0.349828	MDFIC
251	216125_s_at	6.83e-09	0.195177	RANBP9
252	214056_at	6.88e-09	0.466077	MCL1
253	220413_at	6.89e-09	0.278275	SLC39A2
254	210426_x_at	6.93e-09	0.170107	RORA
255	206199_at	6.94e-09	0.129804	CEACAM7
256	207605_x_at	6.98e-09	0.423478	ZNF117
257	219026_s_at	7.25e-09	0.215952	RASAL2
258	203972_s_at	7.27e-09	0.441047	PEX3
259	220599_s_at	7.3e-09	0.390702	CARD14
260	200977_s_at	7.3e-09	0.498698	TAX1BP1
261	215997_s_at	7.4e-09	0.330754	CUL4B
262	202770_s_at	7.43e-09	0.228468	CCNG2
263	207802_at	7.61e-09	0.03892	CRISP3
264	209357_at	7.75e-09	0.366551	CITED2
265	221002_s_at	7.81e-09	0.472428	TSPAN14
266	215626_at	7.84e-09	0.445836	AK021630
267	214182_at	8.06e-09	0.310956	ARF6
268	209141_at	8.1e-09	0.418011	UBE2G1
269	209465_x_at	8.11e-09	0.251266	PTN
270	209318_x_at	8.17e-09	0.30405	PLAGL1
271	214168_s_at	8.24e-09	0.217199	TJP1
272	219121_s_at	8.42e-09	0.415289	ESRP1
273	205363_at	8.49e-09	0.145537	BBOX1
274	204119_s_at	8.53e-09	0.311483	ADK
275	209976_s_at	8.72e-09	0.239369	CYP2E1
276	217508_s_at	8.98e-09	0.165178	C18orf25
277	201181_at	9.02e-09	0.406965	GNAI3
278	218849_s_at	9.34e-09	0.31114	PPP1R13L
279	214858_at	9.38e-09	0.416035	PP14571
280	209732_at	9.68e-09	0.300481	CLEC2B
281	208606_s_at	9.88e-09	0.298848	WNT4
282	212711_at	9.9e-09	0.36376	CAMSAP1
283	207279_s_at	9.95e-09	0.442643	NEBL
284	210257_x_at	1.03e-08	0.295913	CUL4B
285	213427_at	1.05e-08	0.432418	RPP40
286	214621_at	1.06e-08	0.164675	GYS2
287	212276_at	1.06e-08	0.238906	LPIN1
288	208626_s_at	1.06e-08	0.395236	VAT1
289	214107_x_at	1.06e-08	0.429192	LOC440434
290	204942_s_at	1.09e-08	0.134767	ALDH3B2
291	203773_x_at	1.1e-08	0.316105	BLVRA
292	209037_s_at	1.1e-08	0.503553	EHD1
293	214472_at	1.11e-08	0.283726	HIST1H3D
294	213056_at	1.12e-08	0.317021	FRMD4B
295	57588_at	1.14e-08	0.284307	SLC24A3
296	213172_at	1.15e-08	0.220399	TTC9
297	205193_at	1.16e-08	0.310569	MAFF
298	36711_at	1.2e-08	0.219866	MAFF
299	219090_at	1.2e-08	0.279624	SLC24A3
300	209015_s_at	1.2e-08	0.446947	DNAJB6
301	211729_x_at	1.22e-08	0.33481	BLVRA
302	214382_at	1.22e-08	0.456029	UNC93A
303	218807_at	1.23e-08	0.31303	VAV3
304	210904_s_at	1.25e-08	0.323859	IL13RA1
305	219856_at	1.25e-08	0.392227	C1orf116
306	201160_s_at	1.26e-08	0.404318	CSDA
307	221667_s_at	1.29e-08	0.124797	HSPB8
308	211726_s_at	1.29e-08	0.124869	FMO2
309	214639_s_at	1.3e-08	0.37163	HOXA1
310	219497_s_at	1.35e-08	0.250395	BCL11A
311	214435_x_at	1.36e-08	0.388775	RALA
312	203855_at	1.37e-08	0.413067	WDR47
313	206595_at	1.38e-08	0.154304	CST6
314	215090_x_at	1.43e-08	0.481687	LOC440434
315	202122_s_at	1.45e-08	0.326741	PLIN3
316	210563_x_at	1.45e-08	0.421504	CFLAR
317	217192_s_at	1.46e-08	0.436459	PRDM1
318	209108_at	1.47e-08	0.366119	TSPAN6
319	209020_at	1.49e-08	0.435895	C20orf111
320	203180_at	1.52e-08	0.214505	ALDH1A3
321	212698_s_at	1.53e-08	0.477067	Septin 10
322	218498_s_at	1.54e-08	0.232168	ERO1L
323	218502_s_at	1.56e-08	0.287476	TRPS1
324	212492_s_at	1.57e-08	0.500249	KDM4B
325	212377_s_at	1.58e-08	0.428097	NOTCH2
326	218719_s_at	1.61e-08	0.487518	GINS3
327	203502_at	1.66e-08	0.307421	BPGM
328	208788_at	1.66e-08	0.367243	ELOVL5
329	212479_s_at	1.69e-08	0.274474	RMND5A
330	204286_s_at	1.71e-08	0.172173	PMAIP1
331	218736_s_at	1.72e-08	0.271553	PALMD
332	219271_at	1.72e-08	0.358377	GALNT14
333	221805_at	1.73e-08	0.200871	NEFL
334	221528_s_at	1.75e-08	0.481572	ELMO2
335	218589_at	1.76e-08	0.462252	LPAR6
336	218107_at	1.77e-08	0.347228	WDR26
337	205730_s_at	1.78e-08	0.242069	ABLIM3
338	219532_at	1.79e-08	0.273314	ELOVL4
339	206877_at	1.83e-08	0.163126	MXD1
340	202083_s_at	1.83e-08	0.312576	SEC14L1
341	205220_at	1.85e-08	0.0875864	NIACR2
342	209975_at	1.86e-08	0.183591	CYP2E1
343	219165_at	1.94e-08	0.30198	PDLIM2
344	219100_at	1.94e-08	0.421462	OBFC1
345	202990_at	1.95e-08	0.221082	PYGL
346	221773_at	1.95e-08	0.383319	ELK3
347	213272_s_at	1.95e-08	0.423026	TMEM159
348	209142_s_at	1.96e-08	0.29357	UBE2G1
349	213236_at	1.97e-08	0.264019	SASH1
350	202129_s_at	2e-08	0.210153	RIOK3
351	219498_s_at	2e-08	0.384323	BCL11A
352	204967_at	2.02e-08	0.409089	SHROOM2
353	210716_s_at	2.07e-08	0.302818	CLIP1
354	207367_at	2.08e-08	0.396544	ATP12A
355	220289_s_at	2.09e-08	0.190559	AIM1L
356	214455_at	2.09e-08	0.244333	HIST1H2BC
357	213478_at	2.18e-08	0.214923	RP1-21O18.1
358	209395_at	2.24e-08	0.252687	CHI3L1
359	211067_s_at	2.24e-08	0.350383	GAS7
360	201851_at	2.24e-08	0.424505	SH3GL1
361	214869_x_at	2.24e-08	0.481791	GAPVD1
362	221028_s_at	2.29e-08	0.433125	GFOD2
363	217924_at	2.29e-08	0.459994	C6orf106
364	203463_s_at	2.31e-08	0.471872	EPN2
365	217741_s_at	2.33e-08	0.227307	ZFAND5
366	205349_at	2.4e-08	0.14051	GNA15
367	201445_at	2.45e-08	0.309036	CNN3
368	220740_s_at	2.47e-08	0.36235	SLC12A6
369	208908_s_at	2.48e-08	0.345571	CAST
370	210085_s_at	2.51e-08	0.176256	ANXA9
371	214624_at	2.53e-08	0.129734	UPK1A
372	213342_at	2.55e-08	0.442706	YAP1
373	206448_at	2.62e-08	0.167062	ZNF365
374	219431_at	2.63e-08	0.404596	ARHGAP10
375	201454_s_at	2.66e-08	0.368442	NPEPPS
376	204675_at	2.66e-08	0.391013	SRD5A1
377	201179_s_at	2.69e-08	0.405956	GNAI3
378	215138_s_at	2.73e-08	0.41236	RP1-21O18.1
379	205016_at	2.75e-08	0.433164	TGFA
380	205870_at	2.81e-08	0.486413	BDKRB2
381	209653_at	2.85e-08	0.494637	KPNA4
382	203585_at	2.87e-08	0.154288	ZNF185
383	214076_at	3e-08	0.492911	GFOD2
384	207833_s_at	3.02e-08	0.371599	HLCS
385	209155_s_at	3.02e-08	0.448293	NT5C2
386	203946_s_at	3.04e-08	0.193671	ARG2
387	211960_s_at	3.04e-08	0.495792	RAB7A
388	212274_at	3.06e-08	0.254987	LPIN1
389	214838_at	3.09e-08	0.410699	SFT2D2
390	202443_x_at	3.12e-08	0.474971	NOTCH2
391	209590_at	3.13e-08	0.498842	BMP7
392	203400_s_at	3.14e-08	0.285004	TF
393	201664_at	3.16e-08	0.444969	SMC4
394	209466_x_at	3.17e-08	0.237884	PTN
395	218145_at	3.24e-08	0.471123	TRIB3
396	209348_s_at	3.45e-08	0.427213	MAF
397	205560_at	3.46e-08	0.362206	PCSK5
398	204201_s_at	3.62e-08	0.197419	PTPN13
399	205428_s_at	3.71e-08	0.402604	CALB2
400	218384_at	3.73e-08	0.375344	CARHSP1
401	219270_at	3.77e-08	0.287711	CHAC1
402	218611_at	3.87e-08	0.305348	IER5
403	212665_at	3.99e-08	0.479587	TIPARP
404	213194_at	4.06e-08	0.40977	ROBO1
405	214536_at	4.07e-08	0.0552885	SLURP1
406	212653_s_at	4.14e-08	0.488545	EHBP1
407	206277_at	4.21e-08	0.413021	P2RY2
408	201325_s_at	4.24e-08	0.0881711	EMP1
409	220987_s_at	4.24e-08	0.371657	NUAK2
410	206875_s_at	4.29e-08	0.354859	SLK
411	214697_s_at	4.35e-08	0.392073	ROD1
412	206829_x_at	4.36e-08	0.489726	ZNF430
413	203167_at	4.37e-08	0.35189	TIMP2
414	207030_s_at	4.41e-08	0.281603	CSRP2
415	204601_at	4.41e-08	0.371598	N4BP1
416	209365_s_at	4.51e-08	0.0872899	ECM1
417	220658_s_at	4.52e-08	0.204452	ARNTL2
418	201161_s_at	4.52e-08	0.337373	CSDA
419	219503_s_at	4.53e-08	0.218911	TMEM40
420	212712_at	4.57e-08	0.360389	CAMSAP1
421	220431_at	4.63e-08	0.0423725	TMPRSS11E
422	206605_at	4.63e-08	0.110854	P11
423	212478_at	4.71e-08	0.39922	RMND5A
424	201722_s_at	4.72e-08	0.444719	GALNT1
425	200798_x_at	4.81e-08	0.35969	MCL1
426	214600_at	4.81e-08	0.392781	TEAD1
427	202696_at	4.81e-08	0.500215	OXSR1
428	203140_at	4.94e-08	0.471447	BCL6
429	201531_at	5.17e-08	0.420957	ZFP36
430	206619_at	5.19e-08	0.454546	DKK4
431	219257_s_at	5.29e-08	0.487818	SPHK1
432	210480_s_at	5.33e-08	0.357002	MYO6
433	200898_s_at	5.34e-08	0.479943	MGEA5
434	202118_s_at	5.37e-08	0.395723	CPNE3
435	220267_at	5.43e-08	0.135021	KRT24
436	32069_at	5.44e-08	0.428336	N4BP1
437	203787_at	5.56e-08	0.481049	SSBP2
438	203798_s_at	5.57e-08	0.17665	VSNL1
439	207510_at	5.65e-08	0.424755	BDKRB1
440	219995_s_at	5.72e-08	0.0771906	ZNF750
441	221916_at	5.81e-08	0.251901	NEFL
442	203560_at	5.82e-08	0.352756	GGH
443	219677_at	5.85e-08	0.470637	SPSB1
444	204455_at	6e-08	0.150417	DST
445	219054_at	6.02e-08	0.467669	C5orf23
446	211994_at	6.05e-08	0.499002	WNK1
447	211681_s_at	6.14e-08	0.444597	PDLIM5
448	218448_at	6.19e-08	0.48046	C20orf11
449	219850_s_at	6.29e-08	0.405174	EHF
450	219648_at	6.35e-08	0.285332	MREG
451	213927_at	6.43e-08	0.316781	MAP3K9
452	202313_at	6.54e-08	0.49142	PPP2R2A
453	220414_at	6.55e-08	0.36444	CALML5
454	203367_at	6.93e-08	0.235251	DUSP14
455	218922_s_at	6.93e-08	0.4124	LASS4
456	209708_at	7.06e-08	0.384033	MOXD1
457	211362_s_at	7.15e-08	0.165507	SERPINB13
458	212398_at	7.46e-08	0.487009	RDX
459	209743_s_at	7.88e-08	0.266802	ITCH
460	219415_at	8.04e-08	0.494372	TTYH1
461	215228_at	8.21e-08	0.47375	NHLH2
462	207467_x_at	8.4e-08	0.428143	CAST
463	203407_at	8.45e-08	0.117529	PPL
464	204614_at	8.47e-08	0.0619239	SERPINB2
465	206482_at	8.56e-08	0.474738	PTK6
466	220779_at	8.7e-08	0.263007	PADI3
467	214063_s_at	8.72e-08	0.320964	TF
468	202131_s_at	8.73e-08	0.475231	RIOK3
469	201663_s_at	8.85e-08	0.318672	SMC4
470	202484_s_at	8.91e-08	0.503654	MBD2
471	207206_s_at	9.1e-08	0.106741	ALOX12
472	201881_s_at	9.19e-08	0.490827	ARIH1
473	200788_s_at	9.22e-08	0.456875	PEA15
474	203780_at	9.23e-08	0.326142	MPZL2
475	200664_s_at	9.33e-08	0.304277	DNAJB1
476	205286_at	9.34e-08	0.280662	TFAP2C
477	202807_s_at	9.56e-08	0.459752	TOM1
478	211126_s_at	9.76e-08	0.296514	CSRP2
479	205294_at	9.77e-08	0.474143	BAIAP2
480	219936_s_at	9.84e-08	0.119437	GPR87
481	213154_s_at	9.87e-08	0.290315	BICD2
482	202278_s_at	9.89e-08	0.436916	SPTLC1
483	46270_at	9.98e-08	0.49487	UBAP1
484	210094_s_at	1e-07	0.453376	PARD3
485	203099_s_at	1.01e-07	0.46491	CDYL
486	209679_s_at	1.02e-07	0.475854	SMAGP
487	214169_at	1.04e-07	0.36227	UNC84A
488	214397_at	1.05e-07	0.352466	MBD2
489	203797_at	1.06e-07	0.151679	VSNL1
490	213191_at	1.06e-07	0.441873	TICAM1
491	212514_x_at	1.07e-07	0.387072	DDX3X
492	207980_s_at	1.09e-07	0.195839	CITED2
493	220412_x_at	1.09e-07	0.499476	KCNK7
494	215704_at	1.1e-07	0.0754149	FLG
495	211559_s_at	1.1e-07	0.206804	CCNG2
496	205637_s_at	1.1e-07	0.357782	SH3GL3
497	202918_s_at	1.1e-07	0.49239	MOBKL3
498	204400_at	1.11e-07	0.232854	EFS
499	214446_at	1.12e-07	0.419487	ELL2
500	220334_at	1.15e-07	0.402011	RGS17
501	212543_at	1.16e-07	0.328515	AIM1
502	219412_at	1.18e-07	0.222412	RAB38
503	209457_at	1.22e-07	0.111344	DUSP5
504	220013_at	1.22e-07	0.134896	EPHX3
505	203741_s_at	1.23e-07	0.406302	ADCY7
506	211002_s_at	1.24e-07	0.184728	TRIM29
507	204285_s_at	1.26e-07	0.174055	PMAIP1
508	202734_at	1.27e-07	0.291525	TRIP10
509	206166_s_at	1.33e-07	0.145428	CLCA2
510	203586_s_at	1.33e-07	0.384515	ARL4D
511	215236_s_at	1.33e-07	0.462363	PICALM
512	200687_s_at	1.33e-07	0.490275	SF3B3
513	218562_s_at	1.34e-07	0.404566	TMEM57
514	214101_s_at	1.34e-07	0.489752	Hs.443837
515	205816_at	1.41e-07	0.451201	ITGB8
516	206034_at	1.42e-07	0.424952	SERPINB8
517	206032_at	1.44e-07	0.104462	DSC3
518	211848_s_at	1.45e-07	0.305426	CEACAM7
519	201324_at	1.47e-07	0.125826	EMP1
520	219461_at	1.5e-07	0.417213	PAK6
521	201594_s_at	1.5e-07	0.451459	PPP4R1
522	219288_at	1.54e-07	0.308355	C3orf14
523	211992_at	1.55e-07	0.393723	WNK1
524	213135_at	1.6e-07	0.174704	TIAM1
525	210096_at	1.61e-07	0.176433	CYP4B1
526	206912_at	1.63e-07	0.415306	FOXE1
527	205109_s_at	1.66e-07	0.269857	ARHGEF4
528	213425_at	1.66e-07	0.371313	WNT5A
529	213279_at	1.7e-07	0.48197	DHRS1
530	205379_at	1.71e-07	0.279425	CBR3
531	208815_x_at	1.72e-07	0.500064	HSPA4
532	211737_x_at	1.73e-07	0.192981	PTN
533	202208_s_at	1.74e-07	0.48698	ARL4C
534	203641_s_at	1.75e-07	0.478817	COBLL1
535	210802_s_at	1.8e-07	0.456878	DIMT1L
536	201455_s_at	1.8e-07	0.499898	NPEPPS
537	211063_s_at	1.85e-07	0.451696	NCK1
538	214522_x_at	1.88e-07	0.452964	HIST1H3D
539	206113_s_at	1.89e-07	0.402983	RAB5A
540	205990_s_at	1.92e-07	0.261595	WNT5A
541	206884_s_at	1.93e-07	0.0405469	SCEL
542	212992_at	1.93e-07	0.1803	AHNAK2
543	214073_at	1.96e-07	0.375285	CTTN
544	201939_at	1.97e-07	0.451657	PLK2
545	212268_at	2e-07	0.336127	SERPINB1
546	218883_s_at	2.04e-07	0.401123	MLF1IP
547	209027_s_at	2.04e-07	0.455639	ABI1
548	219985_at	2.05e-07	0.419732	HS3ST3A1
549	217911_s_at	2.1e-07	0.493818	BAG3
550	205863_at	2.12e-07	0.108953	S100A12
551	211297_s_at	2.15e-07	0.429393	CDK7
552	214279_s_at	2.16e-07	0.426788	NDRG2
553	220620_at	2.19e-07	0.0451883	CRCT1
554	206164_at	2.2e-07	0.123367	CLCA2
555	209191_at	2.2e-07	0.178866	TUBB6
556	218111_s_at	2.2e-07	0.445741	CMAS
557	206472_s_at	2.2e-07	0.477834	TLE3
558	204069_at	2.23e-07	0.413989	MEIS1
559	219681_s_at	2.24e-07	0.492857	RAB11FIP1
560	207223_s_at	2.27e-07	0.491081	ROD1
561	216804_s_at	2.29e-07	0.388277	PDLIM5
562	209882_at	2.32e-07	0.333999	RIT1
563	213189_at	2.32e-07	0.412094	MINA
564	202119_s_at	2.35e-07	0.445597	CPNE3
565	219454_at	2.38e-07	0.334882	EGFL6
566	201337_s_at	2.4e-07	0.481	VAMP3
567	201141_at	2.41e-07	0.265576	GPNMB
568	41660_at	2.41e-07	0.371376	CELSR1
569	204503_at	2.43e-07	0.242556	EVPL
570	221291_at	2.45e-07	0.271245	ULBP2
571	209591_s_at	2.56e-07	0.407346	BMP7
572	205832_at	2.58e-07	0.345996	CPA4
573	201005_at	2.67e-07	0.397715	CD9
574	207602_at	2.7e-07	0.10844	TMPRSS11D
575	221566_s_at	2.7e-07	0.433373	NOL3
576	209980_s_at	2.71e-07	0.383628	SHMT1
577	219389_at	2.79e-07	0.34502	SUSD4
578	206033_s_at	2.85e-07	0.109091	DSC3
579	212657_s_at	2.89e-07	0.21376	IL1RN
580	212481_s_at	2.95e-07	0.311222	TPM4
581	217996_at	2.96e-07	0.176872	PHLDA1
582	205807_s_at	3e-07	0.474749	TUFT1
583	222256_s_at	3.01e-07	0.44501	JMJD7/JMJD7-PLA2G4B
584	217763_s_at	3.02e-07	0.327473	RAB31
585	207266_x_at	3.02e-07	0.452897	RBMS1
586	209396_s_at	3.03e-07	0.382873	CHI3L1
587	217764_s_at	3.12e-07	0.428339	RAB31
588	221962_s_at	3.16e-07	0.342179	UBE2H
589	203748_x_at	3.17e-07	0.462647	RBMS1
590	210077_s_at	3.21e-07	0.467542	SFRS5
591	217272_s_at	3.24e-07	0.0554229	SERPINB13
592	214599_at	3.24e-07	0.116254	IVL
593	203771_s_at	3.25e-07	0.337225	BLVRA
594	219229_at	3.34e-07	0.465329	SLCO3A1
595	217744_s_at	3.4e-07	0.329259	PERP
596	203962_s_at	3.57e-07	0.319827	NEBL
597	202583_s_at	3.76e-07	0.229731	RANBP9
598	206004_at	3.77e-07	0.0639217	TGM3
599	210387_at	3.91e-07	0.377729	HIST1H2BG
600	217110_s_at	3.96e-07	0.210231	MUC4
601	217997_at	3.98e-07	0.312362	PHLDA1
602	210568_s_at	4e-07	0.428793	RECQL
603	204029_at	4.03e-07	0.440031	CELSR2
604	211361_s_at	4.09e-07	0.0877718	SERPINB13
605	218539_at	4.14e-07	0.478787	FBXO34
606	214007_s_at	4.22e-07	0.446061	TWF1
607	213572_s_at	4.23e-07	0.485011	SERPINB1
608	210020_x_at	4.25e-07	0.0876056	CALML3
609	209626_s_at	4.28e-07	0.477531	OSBPL3
610	218507_at	4.31e-07	0.162373	C7orf68
611	216244_at	4.32e-07	0.152615	IL1RN
612	206165_s_at	4.33e-07	0.069545	CLCA2
613	205044_at	4.37e-07	0.276086	GABRP
614	202207_at	4.44e-07	0.313931	ARL4C
615	209939_x_at	4.67e-07	0.473862	CFLAR
616	212769_at	4.69e-07	0.428221	TLE3
617	212295_s_at	4.75e-07	0.476779	SLC7A1
618	204734_at	4.76e-07	0.0909007	KRT15
619	211597_s_at	4.8e-07	0.122961	HOPX
620	215440_s_at	4.84e-07	0.266404	BEX4
621	210521_s_at	4.84e-07	0.463345	FETUB
622	209863_s_at	4.94e-07	0.156858	TP63
623	220723_s_at	5.01e-07	0.306239	CWH43
624	220090_at	5.11e-07	0.0380871	CRNN
625	209723_at	5.16e-07	0.362248	SERPINB9
626	204725_s_at	5.26e-07	0.386633	NCK1
627	213238_at	5.3e-07	0.444753	ATP10D
628	205783_at	5.41e-07	0.0861863	KLK13
629	210613_s_at	5.44e-07	0.353433	SYNGR1
630	221280_s_at	5.46e-07	0.459912	PARD3
631	212272_at	5.49e-07	0.339379	LPIN1
632	217315_s_at	5.58e-07	0.146321	KLK13
633	220026_at	5.71e-07	0.0494004	CLCA4
634	216258_s_at	6.02e-07	0.199743	SERPINB13
635	201215_at	6.24e-07	0.498178	PLS3
636	219804_at	6.25e-07	0.177856	SYNPO2L
637	203238_s_at	6.34e-07	0.427414	NOTCH3
638	216060_s_at	6.44e-07	0.478585	DAAM1
639	218000_s_at	6.45e-07	0.278563	PHLDA1
640	201169_s_at	6.52e-07	0.460164	BHLHE40
641	212702_s_at	6.68e-07	0.299218	BICD2
642	200776_s_at	6.77e-07	0.442032	BZW1
643	205595_at	6.8e-07	0.0965435	DSG3
644	203499_at	6.89e-07	0.32038	EPHA2
645	211675_s_at	7.08e-07	0.452677	MDFIC
646	220724_at	7.22e-07	0.300543	CWH43
647	212861_at	7.29e-07	0.494349	MFSD5
648	218262_at	7.39e-07	0.500417	RMND5B
649	217528_at	7.4e-07	0.0825519	CLCA2
650	203074_at	7.87e-07	0.12031	ANXA8L2/ANXA8
651	205466_s_at	8.06e-07	0.375061	HS3ST1
652	203002_at	8.08e-07	0.449981	AMOTL2
653	205185_at	8.16e-07	0.117992	SPINK5
654	215891_s_at	8.27e-07	0.440006	GM2A
655	217109_at	8.32e-07	0.165723	MUC4
656	201201_at	8.37e-07	0.344857	CSTB
657	208727_s_at	8.58e-07	0.471862	CDC42
658	202656_s_at	8.6e-07	0.4744	SERTAD2
659	203242_s_at	8.75e-07	0.428884	PDLIM5
660	211015_s_at	9.11e-07	0.456798	HSPA4
661	36499_at	9.24e-07	0.355155	CELSR2
662	209444_at	9.25e-07	0.469262	RAP1GDS1
663	211272_s_at	9.29e-07	0.423473	DGKA
664	213721_at	9.36e-07	0.461692	SOX2
665	218484_at	9.75e-07	0.283676	NDUFA4L2
666	221479_s_at	1e-06	0.455568	BNIP3L
667	204284_at	1.01e-06	0.234408	PPP1R3C
668	206177_s_at	1.02e-06	0.335871	ARG1
669	210683_at	1.02e-06	0.474789	NRTN
670	204952_at	1.03e-06	0.123	LYPD3
671	221655_x_at	1.04e-06	0.39453	EPS8L1
672	214469_at	1.04e-06	0.496468	HIST1H2AE
673	219554_at	1.05e-06	0.0593814	RHCG
674	218779_x_at	1.05e-06	0.387979	EPS8L1
675	219597_s_at	1.07e-06	0.224203	DUOX1
676	214549_x_at	1.1e-06	0.0580911	SPRR1A
677	205810_s_at	1.1e-06	0.446854	WASL
678	209868_s_at	1.11e-06	0.42472	RBMS1
