# Supplementary material for: Global Changes in Gene Expression of Barrett's Esophagus Compared to Normal Squamous Esophagus and Gastric Cardia Tissues
Source: PLoS One. 2014 Apr 8;9(4):e93219. doi: 10.1371/journal.pone.0093219 (PMC3979678; doi:10.1371/journal.pone.0093219)
Supplement: Table S5 — Summary of 782 probe sets in BE versus NC (P<1.12E-06 with 2-fold or greater change). (XLSX) [file pone.0093219.s005.xlsx]

## Sheet: S5
Supplementary Table S5: 782 probe sets in BE versus NC (P<1.12E-06 with 2-fold or greater change)
No	Probe ID	P-value	Fold Change	Gene Symbol
1	203385_at	6.74e-14	3.49915	DGKA
2	206858_s_at	4e-13	5.56035	HOXC6
3	200872_at	8.86e-13	4.19755	S100A10
4	219630_at	3.07e-12	4.21145	PDZK1IP1
5	203757_s_at	6.6e-12	21.3748	CEACAM6
6	209373_at	7.17e-12	14.4096	MALL
7	211657_at	7.57e-12	16.3342	CEACAM6
8	211465_x_at	8.26e-12	4.21436	FUT6
9	202790_at	1.51e-11	8.37105	CLDN7
10	203409_at	1.74e-11	2.12712	DDB2
11	214088_s_at	2.13e-11	3.98359	FUT3
12	222126_at	2.14e-11	2.15324	AGFG2
13	205559_s_at	2.76e-11	4.41072	PCSK5
14	204855_at	2.84e-11	21.9826	SERPINB5
15	201428_at	3.57e-11	4.9091	CLDN4
16	215034_s_at	3.71e-11	4.80094	TM4SF1
17	213038_at	3.72e-11	2.21065	RNF19B
18	209498_at	5.57e-11	3.60189	CEACAM1
19	201012_at	6.04e-11	14.5745	ANXA1
20	213503_x_at	6.1e-11	2.77551	ANXA2
21	201798_s_at	6.34e-11	3.50211	MYOF
22	201590_x_at	6.58e-11	2.77885	ANXA2
23	218677_at	7.06e-11	5.47819	S100A14
24	201005_at	8.04e-11	4.34549	CD9
25	210609_s_at	8.68e-11	3.81095	TP53I3
26	202794_at	8.79e-11	3.04526	INPP1
27	205490_x_at	8.97e-11	3.12211	GJB3
28	208816_x_at	9.77e-11	2.67435	ANXA2P2
29	210427_x_at	1.01e-10	2.76209	ANXA2
30	210058_at	1.04e-10	2.2291	MAPK13
31	217523_at	1.09e-10	2.63703	CD44
32	205073_at	1.14e-10	2.76925	CYP2J2
33	211889_x_at	1.16e-10	2.94255	CEACAM1
34	209387_s_at	1.3e-10	3.8841	TM4SF1
35	219528_s_at	1.3e-10	2.77965	BCL11B
36	211864_s_at	1.38e-10	3.98256	MYOF
37	201179_s_at	1.49e-10	2.64198	GNAI3
38	218084_x_at	1.52e-10	2.29208	FXYD5
39	201192_s_at	1.56e-10	2.11748	PITPNA
40	218092_s_at	1.62e-10	2.20091	AGFG1
41	202504_at	1.69e-10	15.0303	TRIM29
42	209386_at	1.71e-10	2.24393	TM4SF1
43	219492_at	1.78e-10	2.34761	CHIC2
44	203287_at	1.88e-10	2.15815	LAD1
45	214500_at	1.9e-10	2.71304	H2AFY
46	202154_x_at	2.03e-10	2.14045	TUBB3
47	221666_s_at	2.07e-10	3.09606	PYCARD
48	201287_s_at	2.28e-10	3.16205	SDC1
49	206576_s_at	2.34e-10	3.85155	CEACAM1
50	204781_s_at	2.38e-10	2.14468	FAS
51	220073_s_at	2.46e-10	2.02313	PLEKHG6
52	213476_x_at	2.6e-10	2.69682	TUBB3
53	204675_at	2.96e-10	2.86872	SRD5A1
54	209027_s_at	3.08e-10	2.57835	ABI1
55	211368_s_at	3.5e-10	3.08679	CASP1
56	41469_at	3.55e-10	21.9013	PI3
57	221610_s_at	3.68e-10	2.69009	STAP2
58	209212_s_at	3.75e-10	2.68308	KLF5
59	200798_x_at	3.8e-10	3.68639	MCL1
60	205239_at	3.87e-10	4.51197	AREG
61	210398_x_at	3.97e-10	2.85863	FUT6
62	216942_s_at	3.97e-10	2.2706	CD58
63	209679_s_at	4.24e-10	2.79575	SMAGP
64	212268_at	4.28e-10	4.07073	SERPINB1
65	209129_at	4.31e-10	2.76565	TRIP6
66	209835_x_at	4.34e-10	2.93963	CD44
67	218611_at	4.44e-10	3.66099	IER5
68	205538_at	4.59e-10	2.38281	CORO2A
69	217388_s_at	4.64e-10	4.96036	KYNU
70	218454_at	4.67e-10	3.35225	PLBD1
71	204490_s_at	4.87e-10	2.62861	CD44
72	217744_s_at	4.91e-10	4.37793	PERP
73	219165_at	5.02e-10	3.14552	PDLIM2
74	213509_x_at	5.27e-10	3.70349	CES2
75	201841_s_at	5.28e-10	4.73699	HSPB1
76	204780_s_at	5.49e-10	2.69714	FAS
77	204203_at	5.51e-10	2.49051	CEBPG
78	211883_x_at	5.57e-10	3.61802	CEACAM1
79	210916_s_at	5.71e-10	2.05157	CD44
80	220289_s_at	5.76e-10	6.43215	AIM1L
81	218309_at	5.79e-10	4.89315	CAMK2N1
82	212657_s_at	5.96e-10	8.83545	IL1RN
83	209667_at	6.17e-10	3.73833	CES2
84	212543_at	6.23e-10	6.00715	AIM1
85	204725_s_at	6.95e-10	2.96306	NCK1
86	218657_at	6.95e-10	2.64812	RAPGEFL1
87	204379_s_at	6.97e-10	2.45901	FGFR3
88	210145_at	7.13e-10	2.41667	PLA2G4A
89	213726_x_at	7.15e-10	2.10788	TUBB2C
90	221269_s_at	7.24e-10	2.15192	SH3BGRL3
91	206023_at	7.48e-10	8.43402	NMU
92	213572_s_at	7.63e-10	2.46781	SERPINB1
93	210117_at	7.75e-10	2.60765	SPAG1
94	216010_x_at	7.82e-10	3.01891	FUT3
95	209091_s_at	7.92e-10	2.22264	SH3GLB1
96	205044_at	8.03e-10	5.70725	GABRP
97	206628_at	8.13e-10	3.28701	SLC5A1
98	215243_s_at	8.41e-10	2.63538	GJB3
99	210387_at	8.47e-10	2.2175	HIST1H2BG
100	218448_at	8.53e-10	2.1989	C20orf11
101	210074_at	8.72e-10	3.95841	CTSL2
102	211882_x_at	8.72e-10	2.66443	FUT6
103	213288_at	8.73e-10	2.03481	MBOAT2
104	208908_s_at	8.83e-10	3.36864	CAST
105	209873_s_at	9.45e-10	2.86384	PKP3
106	217188_s_at	9.76e-10	2.12235	C14orf1
107	200650_s_at	1e-09	2.89316	LDHA
108	210399_x_at	1.04e-09	2.9428	FUT6
109	203108_at	1.09e-09	4.1549	GPRC5A
110	201201_at	1.14e-09	4.18678	CSTB
111	207467_x_at	1.16e-09	2.79543	CAST
112	211366_x_at	1.16e-09	2.65184	CASP1
113	209668_x_at	1.27e-09	4.19097	CES2
114	208540_x_at	1.27e-09	2.265	S100A11P1
115	209231_s_at	1.31e-09	2.32562	DCTN5
116	220056_at	1.32e-09	2.33066	IL22RA1
117	209803_s_at	1.45e-09	4.81907	PHLDA2
118	203691_at	1.47e-09	20.7851	PI3
119	91703_at	1.47e-09	2.06945	EHBP1L1
120	218960_at	1.51e-09	3.4206	TMPRSS4
121	205542_at	1.51e-09	2.66595	STEAP1
122	218111_s_at	1.6e-09	2.82103	CMAS
123	204479_at	1.66e-09	2.38689	OSTF1
124	205823_at	1.66e-09	2.23906	RGS12
125	204653_at	1.74e-09	5.74915	TFAP2A
126	60474_at	1.74e-09	2.39548	FERMT1
127	208961_s_at	1.74e-09	2.2366	KLF6
128	204268_at	1.76e-09	23.9817	S100A2
129	212531_at	1.76e-09	8.0929	LCN2
130	206295_at	1.9e-09	5.99286	IL18
131	203431_s_at	1.9e-09	2.11204	RICS
132	210904_s_at	1.97e-09	2.99369	IL13RA1
133	205977_s_at	1.99e-09	2.27881	EPHA1
134	208579_x_at	2.07e-09	2.04841	H2BFS
135	208977_x_at	2.14e-09	2.07177	TUBB2C
136	200737_at	2.15e-09	2.09842	PGK1
137	201337_s_at	2.18e-09	2.23827	VAMP3
138	201041_s_at	2.29e-09	2.42514	DUSP1
139	211272_s_at	2.3e-09	2.93703	DGKA
140	204362_at	2.31e-09	2.29885	SKAP2
141	206199_at	2.32e-09	6.5448	CEACAM7
142	204034_at	2.34e-09	2.63257	ETHE1
143	208960_s_at	2.4e-09	2.29452	KLF6
144	211063_s_at	2.46e-09	2.15931	NCK1
145	212573_at	2.48e-09	2.22503	ENDOD1
146	219403_s_at	2.52e-09	4.65519	HPSE
147	210959_s_at	2.52e-09	2.49886	SRD5A1
148	209080_x_at	2.53e-09	2.18568	GLRX3
149	211744_s_at	2.56e-09	2.29456	CD58
150	207655_s_at	2.63e-09	2.0684	BLNK
151	206482_at	2.73e-09	2.90989	PTK6
152	205173_x_at	2.78e-09	2.13737	CD58
153	216243_s_at	2.79e-09	9.23702	IL1RN
154	209608_s_at	2.81e-09	2.00421	ACAT2
155	212612_at	2.99e-09	2.14593	RCOR1
156	211672_s_at	3e-09	2.01684	ARPC4
157	201037_at	3.03e-09	3.15466	PFKP
158	201926_s_at	3.06e-09	4.87312	CD55
159	203499_at	3.1e-09	3.64246	EPHA2
160	210663_s_at	3.2e-09	2.1638	KYNU
161	209016_s_at	3.44e-09	6.91975	KRT7
162	207018_s_at	3.52e-09	2.13413	RAB27B
163	202122_s_at	3.71e-09	2.56983	PLIN3
164	200660_at	3.8e-09	2.48502	S100A11
165	218186_at	3.84e-09	2.16371	RAB25
166	201015_s_at	3.95e-09	2.93876	JUP
167	209098_s_at	3.97e-09	2.40984	JAG1
168	206514_s_at	4.02e-09	2.12506	CYP4FE
169	203234_at	4.05e-09	5.33493	UPP1
170	208502_s_at	4.23e-09	6.75943	PITX1
171	213094_at	4.28e-09	3.08719	GPR126
172	201170_s_at	4.42e-09	3.12224	BHLHE40
173	213843_x_at	4.5e-09	2.48987	SLC6A8
174	203148_s_at	4.54e-09	3.3633	TRIM14
175	211284_s_at	4.66e-09	2.07725	GRN
176	203167_at	4.75e-09	2.27412	TIMP2
177	204489_s_at	4.99e-09	2.13013	CD44
178	201888_s_at	5.24e-09	2.74598	IL13RA1
179	216237_s_at	5.32e-09	2.32308	MCM5
180	200641_s_at	5.42e-09	3.47597	YWHAZ
181	212014_x_at	5.57e-09	2.60139	CD44
182	211367_s_at	5.99e-09	2.49295	CASP1
183	201594_s_at	6.01e-09	2.26169	PPP4R1
184	201286_at	6.22e-09	2.14517	SDC1
185	205321_at	6.22e-09	2.03707	EIF2S3
186	218728_s_at	6.26e-09	2.3236	CNIH4
187	212902_at	6.33e-09	2.00824	SEC24A
188	209260_at	6.36e-09	5.7389	SFN
189	206034_at	6.42e-09	2.85729	SERPINB8
190	211026_s_at	6.42e-09	2.38548	MGLL
191	212242_at	6.75e-09	2.64323	TUBA4A
192	218485_s_at	6.77e-09	2.08717	SLC35C1
193	221922_at	6.82e-09	3.42626	GPSM2
194	216652_s_at	6.87e-09	2.12789	DR1
195	33322_i_at	7.05e-09	5.26217	SFN
196	202129_s_at	7.42e-09	4.82547	RIOK3
197	204751_x_at	7.51e-09	4.76267	DSC2
198	218252_at	7.53e-09	2.52133	CKAP2
199	217356_s_at	7.54e-09	2.21836	PGK1
200	211750_x_at	7.65e-09	2.01377	TUBA1C
201	212338_at	8.1e-09	2.03864	MYO1D
202	218340_s_at	8.12e-09	2.03707	UBA6
203	212481_s_at	8.19e-09	3.61252	TPM4
204	203571_s_at	8.28e-09	2.34339	C10orf116
205	202484_s_at	8.43e-09	2.04664	MBD2
206	204255_s_at	8.83e-09	2.69247	VDR
207	202446_s_at	9e-09	2.87819	PLSCR1
208	211612_s_at	9.4e-09	2.64325	IL13RA1
209	208727_s_at	9.51e-09	2.42545	CDC42
210	202770_s_at	9.77e-09	3.52438	CCNG2
211	218319_at	9.93e-09	3.39297	PELI1
212	219799_s_at	1.01e-08	3.73818	DHRS9
213	204341_at	1.02e-08	3.14027	TRIM16
214	204975_at	1.02e-08	2.27641	EMP2
215	201231_s_at	1.02e-08	2.20133	ENO1
216	218051_s_at	1.04e-08	2.72239	NT5DC2
217	209970_x_at	1.06e-08	2.52557	CASP1
218	218849_s_at	1.14e-08	2.692	PPP1R13L
219	212063_at	1.15e-08	2.4305	CD44
220	33323_r_at	1.16e-08	3.96031	SFN
221	213618_at	1.16e-08	2.24173	ARAP2
222	200824_at	1.17e-08	2.62752	GSTP1
223	214435_x_at	1.18e-08	2.91338	RALA
224	211015_s_at	1.23e-08	2.24218	HSPA4
225	218539_at	1.24e-08	2.00842	FBXO34
226	202069_s_at	1.25e-08	2.14216	IDH3A
227	208836_at	1.26e-08	2.8754	ATP1B3
228	203242_s_at	1.26e-08	2.30799	PDLIM5
229	91816_f_at	1.37e-08	2.0018	MEX3D
230	201454_s_at	1.39e-08	2.56708	NPEPPS
231	209792_s_at	1.44e-08	10.613	KLK10
232	215723_s_at	1.44e-08	2.50621	PLD1
233	203407_at	1.46e-08	7.49254	PPL
234	204141_at	1.46e-08	2.96393	TUBB2A
235	211559_s_at	1.5e-08	3.53645	CCNG2
236	205774_at	1.51e-08	2.72237	F12
237	219648_at	1.55e-08	3.5692	MREG
238	205709_s_at	1.55e-08	2.11197	CDS1
239	216202_s_at	1.58e-08	2.05229	SPTLC2
240	219412_at	1.61e-08	4.28257	RAB38
241	200750_s_at	1.64e-08	2.08327	RAN
242	202107_s_at	1.71e-08	2.02832	MCM2
243	203665_at	1.75e-08	3.16686	HMOX1
244	212236_x_at	1.79e-08	7.1126	KRT17
245	204503_at	1.8e-08	3.7439	EVPL
246	201324_at	1.82e-08	10.0976	EMP1
247	209351_at	2.02e-08	24.8337	KRT14
248	207463_x_at	2.17e-08	4.23296	PRSS3
249	202286_s_at	2.27e-08	5.81507	TACSTD2
250	206515_at	2.27e-08	3.11707	CYP4F3
251	205466_s_at	2.32e-08	2.76381	HS3ST1
252	201325_s_at	2.37e-08	11.056	EMP1
253	201939_at	2.43e-08	2.33808	PLK2
254	201820_at	2.49e-08	15.1687	KRT5
255	221676_s_at	2.58e-08	2.79417	CORO1C
256	205376_at	2.58e-08	2.12695	INPP4B
257	209126_x_at	2.59e-08	12.6971	KRT6B
258	204393_s_at	2.6e-08	4.35697	ACPP
259	205172_x_at	2.63e-08	2.02241	CLTB
260	210854_x_at	2.71e-08	2.25053	SLC6A8
261	208854_s_at	2.73e-08	2.03183	STK24
262	219496_at	2.78e-08	2.52947	ANKRD57
263	205627_at	2.84e-08	6.50775	CDA
264	211762_s_at	2.85e-08	3.08051	KPNA2
265	206011_at	2.88e-08	2.32283	CASP1
266	202826_at	2.93e-08	2.10803	SPINT1
267	209389_x_at	2.99e-08	2.14593	DBI
268	220865_s_at	3.11e-08	2.64922	PDSS1
269	204636_at	3.39e-08	2.15132	COL17A1
270	209587_at	3.4e-08	4.46309	PITX1
271	203256_at	3.47e-08	3.07378	CDH3
272	211297_s_at	3.51e-08	2.6171	CDK7
273	202539_s_at	3.54e-08	2.2867	HMGCR
274	204761_at	3.59e-08	2.65404	USP6NL
275	212659_s_at	3.6e-08	5.26225	IL1RN
276	210052_s_at	3.6e-08	2.45684	TPX2
277	221665_s_at	3.67e-08	2.7986	EPS8L1
278	212724_at	3.73e-08	3.83232	RND3
279	216899_s_at	3.96e-08	2.645	SKAP2
280	203854_at	4e-08	3.97644	CFI
281	209365_s_at	4.13e-08	8.6605	ECM1
282	202918_s_at	4.15e-08	2.08857	MOBKL3
283	203312_x_at	4.15e-08	2.00149	ARF6
284	204734_at	4.17e-08	11.947	KRT15
285	222303_at	4.17e-08	2.6337	ETS2
286	219918_s_at	4.22e-08	3.44182	ASPM
287	202534_x_at	4.32e-08	2.56015	DHFR
288	219529_at	4.37e-08	8.3433	CLIC3
289	219722_s_at	4.49e-08	2.64217	GDPD3
290	217728_at	4.51e-08	2.0981	S100A6
291	201136_at	4.55e-08	2.21852	PLP2
292	209885_at	4.59e-08	3.04402	RHOD
293	208319_s_at	4.6e-08	2.13918	RBM3
294	216804_s_at	4.65e-08	2.51902	PDLIM5
295	205014_at	4.71e-08	5.81235	FGFBP1
296	219691_at	4.75e-08	3.02593	SAMD9
297	202769_at	4.91e-08	2.34611	CCNG2
298	212514_x_at	4.92e-08	2.03872	DDX3X
299	200638_s_at	5.17e-08	2.52353	YWHAZ
300	201118_at	5.22e-08	2.75814	PGD
301	219121_s_at	5.27e-08	2.05828	ESRP1
302	220638_s_at	5.41e-08	2.23253	CBLC
303	210827_s_at	5.48e-08	2.05118	ELF3
304	202705_at	5.65e-08	2.91292	CCNB2
305	202734_at	5.82e-08	2.83383	TRIP10
306	212807_s_at	5.96e-08	2.46026	SORT1
307	204005_s_at	6.13e-08	2.15422	PAWR
308	205185_at	6.15e-08	10.1402	SPINK5
309	201531_at	6.2e-08	2.33495	ZFP36
310	202712_s_at	6.32e-08	2.60231	CKMT1A/CKMT1B
311	208336_s_at	6.4e-08	2.01277	TECR
312	212276_at	6.42e-08	3.08936	LPIN1
313	219795_at	6.49e-08	4.87835	SLC6A14
314	205552_s_at	6.8e-08	2.87811	OAS1
315	212274_at	6.91e-08	3.11644	LPIN1
316	221755_at	7.06e-08	2.00589	EHBP1L1
317	211931_s_at	7.08e-08	2.08151	HNRNPA3
318	218755_at	7.22e-08	2.18578	KIF20A
319	204817_at	7.8e-08	3.48038	ESPL1
320	205379_at	7.94e-08	2.81037	CBR3
321	48808_at	8.18e-08	2.15681	DHFR
322	203554_x_at	8.41e-08	2.69438	PTTG1
323	207828_s_at	8.62e-08	2.2046	CENPF
324	213421_x_at	8.68e-08	3.60609	PRSS3
325	202543_s_at	8.81e-08	2.10028	GMFB
326	91826_at	9.41e-08	2.4842	EPS8L1
327	209211_at	9.84e-08	2.41296	KLF5
328	214697_s_at	9.96e-08	2.38266	ROD1
329	209692_at	1e-07	2.03922	EYA2
330	202870_s_at	1.01e-07	2.90998	CDC20
331	203311_s_at	1.01e-07	2.41358	ARF6
332	201001_s_at	1.02e-07	2.08882	UBE2V1
333	220026_at	1.03e-07	18.9692	CLCA4
334	202589_at	1.03e-07	2.84191	TYMS
335	214070_s_at	1.03e-07	2.23596	ATP10B
336	210096_at	1.05e-07	4.60784	CYP4B1
337	203585_at	1.07e-07	4.80019	ZNF185
338	209408_at	1.09e-07	2.1519	KIF2C
339	209218_at	1.1e-07	2.70284	SQLE
340	207935_s_at	1.11e-07	31.3001	KRT13
341	210452_x_at	1.13e-07	2.14801	CYP4F2
342	38158_at	1.14e-07	3.45497	ESPL1
343	213680_at	1.15e-07	23.4669	KRT6B
344	204455_at	1.15e-07	4.97348	DST
345	204962_s_at	1.16e-07	2.18062	CENPA
346	AFFX-HSAC07/X00351_5_at	1.19e-07	2.39116	ACTB
347	201123_s_at	1.22e-07	2.40693	EIF5A
348	203021_at	1.25e-07	3.71176	SLPI
349	208596_s_at	1.25e-07	2.49335	UGT1A1-UGAT10
350	206156_at	1.26e-07	3.62955	GJB5
351	219756_s_at	1.29e-07	2.01992	POF1B
352	206277_at	1.3e-07	2.15205	P2RY2
353	204254_s_at	1.31e-07	2.66712	VDR
354	218009_s_at	1.31e-07	2.55761	PRC1
355	214710_s_at	1.32e-07	3.52912	CCNB1
356	202779_s_at	1.33e-07	2.2082	UBE2S
357	201141_at	1.35e-07	3.29322	GPNMB
358	217109_at	1.37e-07	5.74377	MUC4
359	203764_at	1.37e-07	2.65932	DLGAP5
360	219681_s_at	1.38e-07	2.27835	RAB11FIP1
361	218779_x_at	1.39e-07	2.26745	EPS8L1
362	201884_at	1.43e-07	5.64936	CEACAM5
363	201722_s_at	1.46e-07	2.07571	GALNT1
364	205157_s_at	1.47e-07	7.05674	KRT17
365	205042_at	1.47e-07	2.12619	GNE
366	206875_s_at	1.48e-07	2.55519	SLK
367	220658_s_at	1.49e-07	4.0126	ARNTL2
368	217094_s_at	1.51e-07	2.594	ITCH
369	204061_at	1.53e-07	2.07904	PRKX
370	209980_s_at	1.57e-07	2.10123	SHMT1
371	202431_s_at	1.58e-07	2.06966	MYC
372	210397_at	1.61e-07	2.92809	DEFB1
373	209719_x_at	1.64e-07	22.5173	SERPINB3
374	204976_s_at	1.65e-07	2.19804	AMMECR1
375	204069_at	1.66e-07	2.31037	MEIS1
376	219104_at	1.71e-07	2.61102	RNF141
377	203358_s_at	1.8e-07	2.10768	EZH2
378	221655_x_at	1.88e-07	2.21249	EPS8L1
379	209146_at	1.98e-07	2.08214	SC4MOL
380	219352_at	2.03e-07	2.00807	HERC6
381	201925_s_at	2.04e-07	2.76522	CD55
382	201650_at	2.05e-07	4.09393	KRT19
383	206276_at	2.08e-07	12.7671	LY6D
384	209125_at	2.12e-07	22.3708	KRT6A
385	201850_at	2.13e-07	2.3243	CAPG
386	208808_s_at	2.14e-07	2.14503	HMGB2
387	204601_at	2.21e-07	2.21936	N4BP1
388	206284_x_at	2.48e-07	2.25801	CLTB
389	205891_at	2.51e-07	2.24772	ADORA2B
390	207291_at	2.51e-07	2.23814	PRRG4
391	204716_at	2.55e-07	2.09375	CCDC6
392	219554_at	2.59e-07	16.5196	RHCG
393	214168_s_at	2.61e-07	3.02248	TJP1
394	205595_at	2.71e-07	8.18094	DSG3
395	205778_at	2.76e-07	7.1728	KLK7
396	203780_at	2.87e-07	2.46154	MPZL2
397	201088_at	2.88e-07	2.33757	KPNA2
398	217528_at	2.98e-07	9.9655	CLCA2
399	219508_at	2.99e-07	4.12068	GCNT3
400	211474_s_at	3.01e-07	2.02677	SERPINB6
401	203418_at	3.04e-07	2.09115	CCNA2
402	203741_s_at	3.06e-07	2.12039	ADCY7
403	202954_at	3.1e-07	2.10465	UBE2C
404	204285_s_at	3.18e-07	4.27082	PMAIP1
405	217755_at	3.21e-07	2.41882	HN1
406	221854_at	3.3e-07	7.0776	PKP1
407	222036_s_at	3.32e-07	2.16754	MCM4
408	200664_s_at	3.35e-07	2.56307	DNAJB1
409	205240_at	3.64e-07	2.12528	GPSM2
410	213226_at	3.79e-07	2.24513	CCNA2
411	212022_s_at	3.82e-07	2.03699	MKI67
412	205064_at	3.89e-07	23.1713	SPRR1B
413	36711_at	3.97e-07	3.05358	MAFF
414	222037_at	4.02e-07	2.02769	MCM4
415	203535_at	4.05e-07	20.5679	S100A9
416	205016_at	4.08e-07	2.10681	TGFA
417	206884_s_at	4.12e-07	16.1565	SCEL
418	211564_s_at	4.13e-07	2.29398	PDLIM4
419	204641_at	4.52e-07	2.30417	NEK2
420	209720_s_at	4.54e-07	16.716	SERPINB3
421	205349_at	4.55e-07	4.32635	GNA15
422	202068_s_at	4.58e-07	2.09662	LDLR
423	205543_at	4.59e-07	2.89498	HSPA4L
424	218542_at	4.63e-07	2.83677	CEP55
425	218498_s_at	4.67e-07	2.9535	ERO1L
426	212665_at	4.7e-07	2.04692	TIPARP
427	203007_x_at	4.79e-07	2.02024	LYPLA1
428	203797_at	4.81e-07	4.49371	VSNL1
429	219793_at	4.99e-07	2.01011	SNX16
430	206032_at	5.1e-07	6.59519	DSC3
431	219267_at	5.1e-07	3.87071	GLTP
432	206165_s_at	5.12e-07	10.651	CLCA2
433	209863_s_at	5.25e-07	5.19182	TP63
434	217272_s_at	5.38e-07	12.811	SERPINB13
435	215867_x_at	5.5e-07	3.66045	CA12
436	214472_at	5.53e-07	2.28517	Septin 6
437	209642_at	5.62e-07	2.1354	BUB1
438	202503_s_at	5.64e-07	3.10297	KIAA0101
439	AFFX-HUMGAPDH/M33197_5_at	5.76e-07	2.18182	GAPDH
440	217294_s_at	5.96e-07	2.7697	ENO1
441	208937_s_at	6e-07	2.15111	ID1
442	222163_s_at	6.13e-07	2.01734	SPATA5L1
443	205560_at	6.16e-07	2.0175	PCSK5
444	218355_at	6.2e-07	2.14722	KIF4A
445	212992_at	6.28e-07	3.97821	AHNAK2
446	207126_x_at	6.31e-07	2.34863	UGT1A1, UGt1A4, UGT1A9, UGT1A10
447	218883_s_at	6.41e-07	3.02853	MLF1IP
448	203243_s_at	6.54e-07	1.99966	PDLIM5
449	216244_at	6.67e-07	3.9279	IL1RN
450	220620_at	6.69e-07	14.6763	CRCT1
451	214182_at	6.72e-07	2.35589	ARF6
452	210830_s_at	7.01e-07	2.17979	PON2
453	206043_s_at	7.04e-07	3.67492	ATP2C2
454	214549_x_at	7.36e-07	14.2286	SPRR1A
455	219787_s_at	7.37e-07	2.00217	ECT2
456	203074_at	7.65e-07	6.52359	ANXA8, ANXA8L2
457	201161_s_at	7.71e-07	2.34725	CSDA
458	202003_s_at	7.81e-07	2.07642	ACAA2
459	201292_at	7.99e-07	2.55635	TOP2A
460	206033_s_at	8.01e-07	6.17199	DSC3
461	211361_s_at	8.03e-07	8.33722	SERPINB13
462	203963_at	8.16e-07	3.82804	CA12
463	208539_x_at	8.44e-07	17.4224	SPRR2B, SPRR2A, SPRR2D
464	214720_x_at	8.5e-07	2.14741	Septin 10
465	220782_x_at	8.8e-07	5.93908	KLK12
466	200776_s_at	8.83e-07	2.06201	BZW1
467	202131_s_at	9.06e-07	2.22284	RIOK3
468	204508_s_at	9.17e-07	2.74313	CA12
469	220800_s_at	9.28e-07	2.60359	TMOD3
470	204444_at	9.3e-07	2.34055	KIF11
471	220987_s_at	9.36e-07	2.41556	NUAK2
472	208399_s_at	9.55e-07	2.42357	EDN3
473	203362_s_at	9.62e-07	2.6847	MAD2L1
474	212021_s_at	9.62e-07	2.19231	MKI67
475	213927_at	9.72e-07	2.32208	MAP3K9
476	205768_s_at	9.76e-07	2.67605	SLC27A2
477	209457_at	9.9e-07	5.20749	DUSP5
478	205499_at	9.95e-07	2.72084	SRPX2
479	209744_x_at	9.96e-07	2.59874	ITCH
480	211002_s_at	1e-06	3.44168	TRIM29
481	206400_at	1.01e-06	10.767	LGALS7B
482	210480_s_at	1.01e-06	2.14931	MYO6
483	211906_s_at	1.02e-06	12.5942	SERPINB4
484	210413_x_at	1.02e-06	10.0651	SERPINB4
485	218039_at	1.04e-06	2.64472	NUSAP1
486	204614_at	1.07e-06	8.42165	SERPINB2
487	221524_s_at	1.07e-06	3.20178	RRAGD
488	217739_s_at	1.08e-06	2.74866	NAMPT
489	203755_at	1.08e-06	2.43937	BUB1B
490	214164_x_at	1.11e-06	3.61517	CA12
491	212444_at	1.11e-06	2.58208	GPRC5A
No	Probe ID	P-value	Fold Change	Gene Symbol
1	206292_s_at	2.41e-13	0.337815	SULT2A1
2	214607_at	1.05e-12	0.396091	PAK3
3	206290_s_at	2.55e-12	0.440831	RGS7
4	203883_s_at	5.8e-12	0.239718	RAB11FIP2
5	203884_s_at	8.97e-12	0.239875	RAB11FIP2
6	214156_at	9.44e-12	0.200504	MYRIP
7	208868_s_at	9.75e-12	0.481758	GABARAPL1
8	207981_s_at	1.05e-11	0.0614724	ESRRG
9	211458_s_at	1.3e-11	0.222408	GABARAPL1
10	221095_s_at	1.59e-11	0.0634888	KCNE2
11	219114_at	1.71e-11	0.479865	C3orf18
12	205751_at	2.16e-11	0.136546	SH3GL2
13	204604_at	2.42e-11	0.330562	PFTK1
14	212111_at	2.76e-11	0.459617	STX12
15	221008_s_at	4.07e-11	0.0550944	AGXT2L1
16	208869_s_at	4.55e-11	0.332932	GABARAPL1
17	213933_at	4.86e-11	0.139855	PTGER3
18	214151_s_at	6.13e-11	0.32753	CCPG1
19	206160_at	6.29e-11	0.23742	APOBEC2
20	202783_at	6.37e-11	0.403467	NNT
21	219564_at	7.11e-11	0.0541071	KCNJ16
22	202825_at	7.54e-11	0.393307	SLC25A4
23	212112_s_at	7.79e-11	0.489014	STX12
24	221588_x_at	7.87e-11	0.39452	ALDH6A1
25	220999_s_at	8.12e-11	0.241623	CYFIP2
26	214152_at	8.58e-11	0.372689	CCPG1
27	209462_at	8.98e-11	0.147954	APLP1
28	216782_at	9.48e-11	0.264714	Hs.677385
29	203440_at	9.73e-11	0.198984	CDH2
30	204934_s_at	9.78e-11	0.344649	HPN
31	204663_at	1.12e-10	0.333966	ME3
32	201919_at	1.15e-10	0.461424	SLC25A36
33	204720_s_at	1.21e-10	0.333601	DNAJC6
34	216481_at	1.3e-10	0.392183	GRIP2
35	221589_s_at	1.32e-10	0.40078	ALDH6A1
36	203329_at	1.34e-10	0.327384	PTPRM
37	204042_at	1.4e-10	0.257252	WASF3
38	210381_s_at	1.46e-10	0.137411	CCKBR
39	206109_at	1.48e-10	0.414609	FUT1
40	215126_at	1.5e-10	0.366096	ENSG00000259417
41	210375_at	1.52e-10	0.236263	PTGER3
42	205052_at	1.52e-10	0.442273	AUH
43	205051_s_at	1.54e-10	0.29144	KIT
44	219132_at	1.87e-10	0.381489	PELI2
45	213658_at	1.93e-10	0.215499	ENSG00000259291
46	209966_x_at	1.94e-10	0.0875608	ESRRG
47	215785_s_at	2.3e-10	0.16983	CYFIP2
48	205876_at	2.35e-10	0.363907	LIFR
49	221511_x_at	2.59e-10	0.355824	CCPG1
50	205650_s_at	2.69e-10	0.168759	FGA
51	211600_at	2.71e-10	0.398011	PTPRO
52	219401_at	2.85e-10	0.334982	XYLT2
53	220133_at	2.93e-10	0.198103	ODAM
54	209119_x_at	2.96e-10	0.292738	NR2F2
55	205352_at	3.02e-10	0.270162	SERPINI1
56	209894_at	3.04e-10	0.151711	LEPR
57	204988_at	3.28e-10	0.119345	FGB
58	203911_at	3.39e-10	0.231322	RAP1GAP
59	213221_s_at	3.55e-10	0.38445	SIK2
60	222102_at	3.91e-10	0.348731	GSTA3
61	218332_at	4.01e-10	0.362554	BEX1
62	206212_at	4.04e-10	0.0759032	CPA2
63	206002_at	4.35e-10	0.358871	GPR64
64	220630_s_at	4.48e-10	0.0358376	CHIA
65	218665_at	4.5e-10	0.406253	FZD4
66	213519_s_at	4.5e-10	0.4261	LAMA2
67	206691_s_at	4.57e-10	0.172049	PDIA2
68	206104_at	4.7e-10	0.26425	ISL1
69	219304_s_at	4.86e-10	0.203032	PDGFD
70	214177_s_at	4.91e-10	0.33069	PBXIP1
71	207838_x_at	4.96e-10	0.493058	PBXIP1
72	204639_at	5.07e-10	0.182803	ADA
73	207546_at	5.13e-10	0.0357051	ATP4B
74	209632_at	5.37e-10	0.414489	PPP2R3A
75	205412_at	5.39e-10	0.350713	ACAT1
76	37590_g_at	5.77e-10	0.241225	ENSG00000259291
77	222156_x_at	5.85e-10	0.409588	CCPG1
78	213222_at	6.05e-10	0.374417	PLCB1
79	205651_x_at	6.43e-10	0.350289	RAPGEF4
80	204487_s_at	6.45e-10	0.292756	KCNQ1
81	213657_s_at	6.59e-10	0.227484	ENSG00000259291
82	205295_at	7.48e-10	0.183626	CKMT2
83	212448_at	7.87e-10	0.375151	NEDD4L
84	214896_at	8.22e-10	0.30664	ENSG00000259417
85	204735_at	8.44e-10	0.297936	PDE4A
86	200979_at	8.45e-10	0.477993	PDHA1
87	204730_at	8.88e-10	0.254519	RIMS3
88	209120_at	8.9e-10	0.236496	NR2F2
89	209121_x_at	8.94e-10	0.25621	NR2F2
90	200884_at	9.16e-10	0.176982	CKB
91	219370_at	9.37e-10	0.258498	RPRM
92	204187_at	9.47e-10	0.384091	GMPR
93	205381_at	1.02e-09	0.145163	LRRC17
94	56256_at	1.05e-09	0.391721	SIDT2
95	207761_s_at	1.07e-09	0.393039	METTL7A
96	207139_at	1.15e-09	0.0395536	ATP4A
97	210751_s_at	1.23e-09	0.317268	RGN
98	203881_s_at	1.32e-09	0.243761	DMD
99	213874_at	1.38e-09	0.235478	SERPINA4
100	213106_at	1.38e-09	0.276524	ATP8A1
101	215073_s_at	1.41e-09	0.273662	NR2F2
102	205116_at	1.41e-09	0.479113	LAMA2
103	205199_at	1.43e-09	0.168922	CA9
104	210720_s_at	1.47e-09	0.480152	NECAB3
105	201660_at	1.48e-09	0.468865	ACSL3
106	202784_s_at	1.54e-09	0.462127	NNT
107	208486_at	1.56e-09	0.294208	DRD5
108	221030_s_at	1.7e-09	0.40739	ARHGAP24
109	209633_at	1.74e-09	0.367922	PPP2R3A
110	202759_s_at	1.82e-09	0.375765	AKAP2/PALM2-AKAP2
111	207033_at	1.91e-09	0.0485238	GIF
112	215712_s_at	1.92e-09	0.393461	IGFALS
113	203620_s_at	1.97e-09	0.467243	FCHSD2
114	203408_s_at	2.05e-09	0.501319	SATB1
115	212956_at	2.11e-09	0.356462	TBC1D9
116	217645_at	2.11e-09	0.500669	COX16
117	214465_at	2.16e-09	0.215978	ORM2
118	204597_x_at	2.29e-09	0.431403	STC1
119	202111_at	2.32e-09	0.358973	SLC4A2
120	219737_s_at	2.37e-09	0.303074	PCDH9
121	210831_s_at	2.47e-09	0.431784	PTGER3
122	208389_s_at	2.55e-09	0.480085	SLC1A2
123	221590_s_at	2.63e-09	0.486148	ALDH6A1
124	211173_at	2.66e-09	0.329935	CCKAR
125	207067_s_at	2.69e-09	0.261145	HDC
126	213424_at	2.71e-09	0.302359	KIAA0895
127	219076_s_at	2.73e-09	0.397857	PXMP2
128	219521_at	2.92e-09	0.387115	B3GAT1
129	205649_s_at	2.93e-09	0.247744	FGA
130	213280_at	2.96e-09	0.41354	GARNL4
131	212230_at	3.01e-09	0.399278	PPAP2B
132	210832_x_at	3.32e-09	0.289889	PTGER3
133	208914_at	3.43e-09	0.504783	GGA2
134	204993_at	3.56e-09	0.494331	GNAZ
135	219596_at	3.66e-09	0.37498	THAP10
136	210045_at	3.84e-09	0.321203	IDH2
137	207233_s_at	3.84e-09	0.383571	MITF
138	218931_at	3.89e-09	0.446159	RAB17
139	219610_at	3.92e-09	0.464892	RGNEF
140	205041_s_at	3.98e-09	0.139926	ORM2
141	216705_s_at	4.04e-09	0.260734	ADA
142	209821_at	4.08e-09	0.440752	IL33
143	212259_s_at	4.21e-09	0.408375	PBXIP1
144	214285_at	4.34e-09	0.451303	FABP3
145	219915_s_at	4.45e-09	0.259796	SLC16A10
146	206844_at	4.46e-09	0.373477	FBP2
147	209185_s_at	4.58e-09	0.455366	IRS2
148	222372_at	4.72e-09	0.452773	CYP4FE
149	219327_s_at	4.82e-09	0.255785	GPRC5C
150	205738_s_at	4.85e-09	0.334487	FABP3
151	220012_at	4.93e-09	0.337486	ERO1LB
152	201030_x_at	5e-09	0.35763	LDHB
153	203910_at	5.02e-09	0.392359	ARHGAP29
154	219195_at	5.31e-09	0.44666	PPARGC1A
155	211217_s_at	5.42e-09	0.429386	KCNQ1
156	210374_x_at	5.43e-09	0.454771	PTGER3
157	201535_at	5.91e-09	0.485256	UBL3
158	213564_x_at	5.97e-09	0.346189	LDHB
159	218651_s_at	6.05e-09	0.366278	LARP6
160	213524_s_at	7.09e-09	0.257881	G0S2
161	221974_at	7.78e-09	0.418424	IPW
162	205040_at	8.01e-09	0.268474	ORM1
163	218765_at	8.29e-09	0.485294	SIDT2
164	210119_at	8.35e-09	0.249697	KCNJ15
165	213920_at	8.67e-09	0.456245	CUX2
166	204697_s_at	8.71e-09	0.224764	CHGA
167	32094_at	9.13e-09	0.449237	CHST3
168	208072_s_at	9.62e-09	0.272322	DGKD
169	210215_at	9.62e-09	0.42101	TFR2
170	209447_at	9.78e-09	0.341079	SYNE1
171	222073_at	9.97e-09	0.345737	COL4A3
172	210906_x_at	1.15e-08	0.309718	AQP4
173	209220_at	1.18e-08	0.25992	GPC3
174	219803_at	1.2e-08	0.386119	ANGPTL3
175	209695_at	1.21e-08	0.426067	PTP4A3
176	210640_s_at	1.23e-08	0.251284	GPER
177	210168_at	1.27e-08	0.491441	C6
178	222379_at	1.27e-08	0.492441	KCNE4
179	218168_s_at	1.28e-08	0.476428	CABC1
180	212816_s_at	1.36e-08	0.350652	CBS
181	213122_at	1.36e-08	0.429062	TSPYL5
182	215001_s_at	1.43e-08	0.400061	GLUL
183	201522_x_at	1.44e-08	0.397522	SNRPN
184	203501_at	1.45e-08	0.422071	PGCP
185	50965_at	1.47e-08	0.369749	RAB26
186	206293_at	1.51e-08	0.425095	SULT2A1
187	208396_s_at	1.59e-08	0.488624	PDE1A
188	219612_s_at	1.6e-08	0.135304	FGG
189	218486_at	1.66e-08	0.483641	KLF11
190	211356_x_at	1.72e-08	0.297117	LEPR
191	51158_at	1.73e-08	0.482988	FAM174B
192	216028_at	1.78e-08	0.45565	Hs.596944
193	219584_at	1.85e-08	0.467612	PLA1A
194	209443_at	1.88e-08	0.342748	SERPINA5
195	210179_at	1.9e-08	0.42511	KCNJ13
196	208147_s_at	1.94e-08	0.242182	CYP2C8
197	204965_at	1.98e-08	0.150822	GC
198	202241_at	2.05e-08	0.480474	TRIB1
199	219926_at	2.08e-08	0.452029	POPDC3
200	212950_at	2.51e-08	0.459676	GPR116
201	215856_at	2.55e-08	0.39197	SIGLEC15
202	204595_s_at	2.59e-08	0.480228	STC1
203	218934_s_at	2.79e-08	0.427274	HSPB7
204	211354_s_at	3.06e-08	0.351104	LEPR
205	205498_at	3.31e-08	0.289798	GHR
206	213265_at	3.41e-08	0.120376	PGA3/PGA4/PGA5
207	209834_at	3.44e-08	0.386553	CHST3
208	221156_x_at	3.58e-08	0.49792	CCPG1
209	203386_at	3.77e-08	0.50226	TBC1D4
210	211596_s_at	3.93e-08	0.324412	LRIG1
211	219197_s_at	4.02e-08	0.305313	SCUBE2
212	218573_at	4.04e-08	0.456485	MAGEH1
213	220306_at	4.09e-08	0.412989	FAM46C
214	204099_at	4.15e-08	0.458131	SMARCD3
215	202946_s_at	4.3e-08	0.461813	BTBD3
216	203856_at	4.88e-08	0.410051	VRK1
217	204352_at	5.17e-08	0.394801	TRAF5
218	205110_s_at	5.2e-08	0.377509	FGF13
219	202263_at	5.39e-08	0.436132	CYB5R1
220	210068_s_at	5.44e-08	0.282626	AQP4
221	204529_s_at	5.71e-08	0.344428	TOX
222	211806_s_at	5.95e-08	0.453255	KCNJ15
223	219274_at	6.29e-08	0.423196	TSPAN12
224	214053_at	6.29e-08	0.454893	ERBB4
225	205500_at	6.4e-08	0.38144	C5
226	218025_s_at	6.45e-08	0.402031	PECI
227	212775_at	6.66e-08	0.42869	OBSL1
228	217014_s_at	7.37e-08	0.2946	AZGP1
229	204810_s_at	7.46e-08	0.227932	CKM
230	202760_s_at	7.81e-08	0.466509	PALM2-AKAP2
231	213587_s_at	8.12e-08	0.48485	ATP6V0E2
232	217853_at	8.13e-08	0.434006	TNS3
233	212843_at	8.33e-08	0.293799	NCAM1
234	201911_s_at	8.42e-08	0.504029	FARP1
235	203789_s_at	8.49e-08	0.389875	SEMA3C
236	221636_s_at	8.54e-08	0.497331	MOSC2
237	206488_s_at	8.86e-08	0.468321	CD36
238	207502_at	9.22e-08	0.262154	GUCA2B
239	214596_at	1.11e-07	0.423125	CHRM3
240	202741_at	1.17e-07	0.412067	PRKACB
241	204811_s_at	1.24e-07	0.458433	CACNA2D2
242	202973_x_at	1.35e-07	0.450404	FAM13A
243	212226_s_at	1.39e-07	0.454373	PPAP2B
244	219562_at	1.45e-07	0.402821	RAB26
245	206637_at	1.49e-07	0.446833	P2RY14
246	218087_s_at	1.51e-07	0.311211	SORBS1
247	210524_x_at	1.66e-07	0.397463	MT1F
248	218723_s_at	1.69e-07	0.402691	C13orf15
249	202806_at	1.78e-07	0.472999	DBN1
250	205047_s_at	1.79e-07	0.467485	ASNS
251	212414_s_at	1.85e-07	0.442482	Septin 6
252	219654_at	1.89e-07	0.359276	PTPLA
253	202709_at	2.23e-07	0.282471	FMOD
254	209286_at	2.25e-07	0.475717	CDC42EP3
255	204260_at	2.28e-07	0.466098	CHGB
256	204303_s_at	2.35e-07	0.483948	KIAA0427
257	211355_x_at	2.42e-07	0.350561	LEPR
258	218974_at	2.57e-07	0.431086	SOBP
259	212552_at	2.75e-07	0.42675	HPCAL1
260	216381_x_at	2.76e-07	0.380402	AKR7A3
261	212224_at	2.79e-07	0.331922	ALDH1A1
262	201626_at	2.81e-07	0.438391	INSIG1
263	209309_at	2.83e-07	0.20568	AZGP1
264	207057_at	3.23e-07	0.341521	SLC16A7
265	218720_x_at	3.37e-07	0.472619	SEZ6L2
266	216238_s_at	3.4e-07	0.33936	FGB
267	213921_at	3.43e-07	0.133114	SST
268	211959_at	3.44e-07	0.322677	IGFBP5
269	204447_at	3.44e-07	0.491784	ProSAPiP1
270	205261_at	3.89e-07	0.191597	PGC
271	213307_at	3.99e-07	0.462233	SHANK2
272	215129_at	4.14e-07	0.471223	PIK3C2G
273	202478_at	4.3e-07	0.418972	TRIB2
274	201952_at	4.6e-07	0.417334	ALCAM
275	209583_s_at	4.62e-07	0.493782	CD200
276	210103_s_at	4.73e-07	0.386065	FOXA2
277	217047_s_at	4.79e-07	0.50335	FAM13A
278	206469_x_at	4.95e-07	0.39485	AKR7A3
279	221868_at	5.4e-07	0.391845	PAIP2B
280	209555_s_at	5.41e-07	0.453967	CD36
281	221928_at	5.63e-07	0.484949	ACACB
282	204745_x_at	5.87e-07	0.447466	MT1G
283	202975_s_at	6.26e-07	0.434382	RHOBTB3
284	214079_at	6.3e-07	0.248797	DHRS2
285	209210_s_at	7.42e-07	0.343655	FERMT2
286	209380_s_at	8.1e-07	0.486786	ABCC5
287	202780_at	8.13e-07	0.432244	OXCT1
288	221541_at	8.15e-07	0.430041	CRISPLD2
289	213765_at	9.36e-07	0.365737	MFAP5
290	206481_s_at	1.09e-06	0.474116	LDB2
291	217165_x_at	1.1e-06	0.45981	MT1F
