# Supplementary material for: Global Changes in Gene Expression of Barrett's Esophagus Compared to Normal Squamous Esophagus and Gastric Cardia Tissues
Source: PLoS One. 2014 Apr 8;9(4):e93219. doi: 10.1371/journal.pone.0093219 (PMC3979678; doi:10.1371/journal.pone.0093219)
Supplement: Table S6 — Microarray-based and qRT-PCR-based expression results for genes selected for validation in discovery samples and independent replication in new samples. (XLSX) [file pone.0093219.s006.xlsx]

## Sheet: S6
Supplementary Table S6: Microarray-based and qRT-PCR-based expression results for genes selected for validation in discovery samples (top 2 genes) and independent replication in new samples (bottom 7 genes).
Gene Symbol	Affy probe	ABI Taqman Kit	BE vs NE		BE vs NC		Gene description and reason for selection.
			fc (p-value), number of samples		fc (p-value), number of samples
	Microarray	qRT-PCR	Microarray	qRT-PCR	Microarray	qRT-PCR
SLC6A14	219795_at	Hs00200601_m1	4.72 (<0.0001) n=40	7.01 (<0.0001) n=14	4.88 (<0.0001) n=40	1.19 (0.997) n= 6	Solute carrier family 6 (amino acid transporter), member 14. Randomly selected for technical validation.
CD36	206488_s_at	Hs00169627_m1	2.71 (<0.0001) n=40	10.49 (<0.0001) n=19	0.47 (<0.0001) n=40	0.12 (0.0002) n=19	Thrombospondin receptor. Randomly selected for technical validation.
ABP1	203559_s_at	Hs00175631_m1	8.96 (<0.0001) n= 40	106.5 (<0.0001) n= 36	4.71 (2.58E-06) n= 40	4.31 (0.0065) n=25	Amiloride binding protein 1 or diamine oxidase.
							Potential candidate biomarker of BE (http://www.faqs.org/patents/app/20120226189).
ATP2C2	206043_s_at	Hs00939492_m1	3.59 (<0.0001)	28.4 (<0.0001) n=40	3.67 (<0.0001)	3.19 (0.0130) n=40	ATPase, Ca++ transporting, type 2C, member 2.
	214798_at		2.33 (<0.0001) n=40		2.06 (<0.0001) n=40		ATPase, Ca++ transporting, type 2C, member 2. Calcium dependent cell adhesion protein. Potential candidate biomarker of BE (http://www.faqs.org/patents/app/20120226189).
CALML4	221879_at	Hs00383926_m1	7.27 (<0.0001)	1.10 (<0.0001) n=40	4.27 (<0.0001)	2.25 (0.0813) n=40	Calmodulin-like 4. Potential candidate biomarker of BE (http://www.faqs.org/patents/app/20120226189).
	64408_s_at		6.31 (<0.0001) n=40		4.16 (<0.0001) n=40
HOXB7	204778_x_at	Hs00270131_m1	1.59 (0.00014)	106.3 (<0.0001) n=29	1.88 (<0.0001)	5.0 (0.2711) n=19	Homeobox B7. A sequence-specific transcription factor involved in cell proliferation and differentiation (di Pietro et al., 2012).
	204779_s_at		3.35 (<0.0001) n-40		3.44 (<0.0001) n=40
KRT7	209016_s_at	Hs00559840_m1	2.36 (0.00026)	11.25 (<0.0001) n=39	6.92 (<0.0001)	7.70 (0.0006) n=35	Type II cytokeratin. Potential candidate biomarker of BE (http://www.faqs.org/patents/app/20120226189).
			n=40		n=40
MSLN	204885_s_at	Hs00245879_m1	6.54 (<0.0001) n=40	209.3 (<0.0001) n=39	3.84 (<0.0001) n=40	1.67 (0.7364) n=40	Mesothelin. A tumour differentiation antigen overexpressed in a number of cancers and BE metaplasia.
TFF3	204623_at	Hs00902278_m1	9.75 (<0.0001) n=40	1032.0(<0.0001) n=34	6.49 (<0.0001) n=40	10.66 (0.0001) n=40	Trefoil motif. Potential candidate biomarker of BE (http://www.faqs.org/patents/app/20120226189).
