# Supplementary material for: Global Changes in Gene Expression of Barrett's Esophagus Compared to Normal Squamous Esophagus and Gastric Cardia Tissues
Source: PLoS One. 2014 Apr 8;9(4):e93219. doi: 10.1371/journal.pone.0093219 (PMC3979678; doi:10.1371/journal.pone.0093219)
Supplement: Table S7 — Common genes significantly differentially expressed (P<1.12E-06 with 2-fold or greater change in expression) in BE vs NE and BE vs NC tissues comparisons. (XLSX) [file pone.0093219.s007.xlsx]

## Sheet: S7
Supplementary Table S7: Common genes significantly differentially expressed (P<1.12E-06 with 2-fold or greater change in expression) in BE vs NE and BE vs NC tissues comparisons.
No	Probe ID	Gene Symbol	Gene Name*	Chromosomal Location	Fold change BE vs NE	BE vs. NE P-value	Fold change BE vs. NC	BE vs. NC P-value
1	209027_s_at	ABI1	Abl-interactor 1	10p11.2	0.455639	2.04e-07	2.57835	3.08e-10
2	221928_at	ACACB	Acetyl-CoA carboxylase beta	12q24.11	3.11081	1.59e-10	0.484949	5.63e-07
3	204393_s_at	ACPP	Acid Phosphatase, Prostate	3q22.1	0.166889	2.18e-09	4.35697	2.6e-08
4	201660_at	ACSL3	Acyl-CoA synthetase long-chain family member 3	2q34-q35	2.36298	5.57e-11	0.468865	1.48e-09
5	203741_s_at	ADCY7	Adenylate Cyclase 7	16q12.1	0.406302	1.23e-07	2.12039	3.06e-07
6	212992_at	AHNAK2	AHNAK nucleoprotein 2	14q32.33	0.1803	1.93e-07	3.97821	6.28e-07
7	212543_at	AIM1	Absent in melanoma 1	6q21	0.328515	1.16e-07	6.00715	6.23e-10
8	220289_s_at	AIM1L	Absent in melanoma 1-like	1p36.11	0.190559	2.09e-08	6.43215	5.76e-10
9	202759_s_at	AKAP2	A kinase (PRKA) anchor protein 2	9q31.3	2.68155	3.3e-09	0.375765	1.82e-09
10	206469_x_at	AKR7A3	Aldo-Keto Reductase Family 7, Member A3 (Aflatoxin Aldehyde Reductase	1p36.13	5.23635	8.16e-11	0.39485	4.95e-07
11	201952_at	ALCAM	Activated leukocyte cell adhesion molecule	3q13.1	3.66295	9.1e-09	0.417334	4.6e-07
12	212224_at	ALDH1A1	Aldehyde dehydrogenase 1 family, member A1	9q21.13	7.208	1.33e-10	0.331922	2.79e-07
13	203074_at	ANXA8	Annexin A8	10q11.22	0.12031	7.87e-07	6.52359	7.65e-07
14	203074_at	ANXA8L2	Annexin A8-Like 2	10q11.22	0.12031	7.87e-07	6.52359	7.65e-07
15	203312_x_at	ARF6	ADP-Ribosylation Factor 6	14q21.3	0.468702	5.95e-09	2.00149	4.15e-08
16	203910_at	ARHGAP29	Rho GTPase activating protein 2	1p22.1	2.71127	6.2e-09	0.392359	5.02e-09
17	220658_s_at	ARNTL2	Aryl hydrocarbon receptor nuclear translocator-like 2	12p12.2-p11.2	0.204452	4.52e-08	4.0126	1.49e-07
18	206043_s_at	ATP2C2	ATPase, Ca++ transporting, type 2C, member 2	16q24.1	3.59243	6.06e-07	3.67492	7.04e-07
19	207546_at	ATP4B	ATPase, H+/K+ exchanging, beta polypeptide	13q34	10.9083	8.82e-08	0.0357051	5.13e-10
20	213106_at	ATP8A1	ATPase, aminophospholipid transporter, class I, type 8A, member 1	4p13	3.13306	5.82e-08	0.276524	1.38e-09
21	209309_at	AZGP1	Alpha-2-Glycoprotein 1, Zinc-Binding	7q22.1	7.27622	1.03e-10	0.20568	2.83e-07
22	201169_s_at	BHLHE40	Basic Helix-Loop-Helix Family, Member E40	3p26	0.460164	6.52e-07	3.12224	4.42e-09
23	202946_s_at	BTBD3	BTB (POZ) Domain Containing 3	20p12.2	2.95748	6.45e-09	0.461813	4.3e-08
24	200776_s_at	BZW1	Basic leucine zipper and W2 domains 1	2q33	0.442032	6.77e-07	2.06201	8.83e-07
25	220987_s_at	C11orf17	A kinase (PRKA) interacting protein 1	11p15.3	0.371657	4.24e-08	2.41556	9.36e-07
26	218448_at	C20orf11	Chromosome 20 open reading frame 11	20q13.33	0.48046	6.19e-08	2.1989	8.53e-10
27	205199_at	CA9	Carbonic anhydrase IX	9p12	6.53086	1.59e-09	0.168922	1.43e-09
28	207467_x_at	CAST	Calpastatin	5q15	0.428143	8.4e-08	2.79543	1.16e-09
29	205379_at	CBR3	Carbonyl reductase 3	21q22.2	0.279425	1.71e-07	2.81037	7.94e-08
30	204716_at	CCDC6	Coiled-coil domain containing 6	10q21	0.346442	4.82e-10	2.09375	2.55e-07
31	202769_at	CCNG2	Cyclin G2	4q21.22	0.33192	6.05e-09	2.34611	4.91e-08
32	214151_s_at	CCPG1	Cell cycle progression 1	15q21.1	2.39409	2e-08	0.32753	6.13e-11
33	206488_s_at	CD36	CD36 Molecule (Thrombospondin Receptor)	7q11.2	2.71423	1.95e-08	0.468321	8.86e-08
34	201005_at	CD9	CD9 molecule	12p13.3	0.397715	2.67e-07	4.34549	8.04e-11
35	208727_s_at	CDC42	diacylglycerol kinase, delta 130kDa	2q37.1	0.471862	8.58e-07	2.42545	9.51e-09
36	211297_s_at	CDK7	Cyclin-dependent kinase 7	5q12.1	0.429393	2.15e-07	2.6171	3.51e-08
37	206199_at	CEACAM7	Carcinoembryonic antigen-related cell adhesion molecule 7	19q13.2	0.129804	6.94e-09	6.5448	2.32e-09
38	204697_s_at	CHGA	chromogranin A	14q32	3.5443	8.17e-07	0.224764	8.71e-09
39	219492_at	CHIC2	cysteine-rich hydrophobic domain 2	4q11	0.423131	1.4e-09	2.34761	1.78e-10
40	206165_s_at	CLCA2	Chloride Channel Accessory 2	1p22.3	0.069545	4.33e-07	10.651	5.12e-07
41	220026_at	CLCA4	chloride channel accessory 4	1p31-p22	0.0494004	5.71e-07	18.9692	1.03e-07
42	218111_s_at	CMAS	Cytidine monophosphate N-acetylneuraminic acid synthetase	12p12.1	0.445741	2.2e-07	2.82103	1.6e-09
43	220620_at	CRCT1	Cysteine-rich C-terminal 1	1q21.3	0.0451883	2.19e-07	14.6763	6.69e-07
44	221541_at	CRISPLD2	Cysteine-rich secretory protein LCCL domain containing 2	16q24.1	4.13467	2.18e-11	0.430041	8.15e-07
45	201161_s_at	CSDA	Cold shock domain protein A	12p13.2	0.337373	4.52e-08	2.34725	7.71e-07
46	201201_at	CSTB	cystatin B	21q22.3	0.344857	8.37e-07	4.18678	1.14e-09
47	205073_at	CYP2J2	Cytochrome P450, family 2, subfamily J, polypeptide 2	1p31.3-p31.2	0.410655	8.8e-11	2.76925	1.14e-10
48	210096_at	CYP4B1	cytochrome P450, family 4, subfamily B, polypeptide 1	1p34-p12	0.176433	1.61e-07	4.60784	1.05e-07
49	212514_x_at	DDX3X	DEAD box polypeptide 3, X-linked	Xp11.3-p11.23	0.387072	1.07e-07	2.03872	4.92e-08
50	211272_s_at	DGKA	Diacylglycerol Kinase, Alpha 80kDa	12q13.3	0.423473	9.29e-07	2.93703	2.3e-09
51	200664_s_at	DNAJB1	DnaJ (Hsp40) homolog, subfamily B, member 1	19p13.2	0.304277	9.33e-08	2.56307	3.35e-07
52	206033_s_at	DSC3	Desmocollin 3	18q12.1	0.109091	2.85e-07	6.17199	8.01e-07
53	204455_at	DST	Dystonin	6p12.1	0.150417	6e-08	4.97348	1.15e-07
54	209457_at	DUSP5	Dual specificity phosphatase 5	10q25	0.111344	1.22e-07	5.20749	9.9e-07
55	201510_at	ELF3	E74-Like Factor 3 (Ets Domain Transcription Factor, Epithelial-Specific	1q32.2	2.62826	3.22e-09	2.05118	5.48e-08
56	201324_at	EMP1	Epithelial membrane protein 1	12p12.3	0.125826	1.47e-07	10.0976	1.82e-08
57	203499_at	EPHA2	EPH receptor A2	1p36	0.32038	6.89e-07	3.64246	3.1e-09
58	218779_x_at	EPS8L1	EPS8-Like 1	19q13.42	0.387979	1.05e-06	2.26745	1.39e-07
59	218498_s_at	ERO1L	ERO1-like	14q22.1	0.232168	1.54e-08	2.9535	4.67e-07
60	204817_at	ESPL1	Extra spindle pole bodies homolog 1	12q	0.233433	2.09e-09	3.48038	7.8e-08
61	219121_s_at	ESRP1	Epithelial splicing regulatory protein 1	8q22.1	0.415289	8.42e-09	2.05828	5.27e-08
62	204503_at	EVPL	Envoplakin	17q25	0.242556	2.43e-07	3.7439	1.8e-08
63	202973_x_at	FAM13A	Family with sequence similarity 13, member A	4q22.1	3.1836	2.71e-09	0.450404	1.35e-07
64	220306_at	FAM46C	Family with sequence similarity 46, member C	1p12	2.41948	5.24e-09	0.412989	4.09e-08
65	201911_s_at	FARP1	FERM, RhoGEF (ARHGEF) And Pleckstrin Domain Protein 1 (Chondrocyte-Derived)	13q32.2	2.86522	7.09e-12	0.504029	8.42e-08
66	218539_at	FBXO34	F-box protein 34	14q22.3	0.478787	4.14e-07	2.00842	1.24e-08
67	209210_s_at	FERMT2	Fermitin family member 2	14q22.1	4.33414	3.47e-09	0.343655	7.42e-07
68	202709_at	FMOD	Fibromodulin	1q32	5.24572	4.55e-11	0.282471	2.23e-07
69	210103_s_at	FOXA2	Forkhead box A2	20p11	4.46626	6.87e-12	0.386065	4.73e-07
70	218665_at	FZD4	Frizzled family receptor 4	11q14.2	2.11486	1.7e-07	0.406253	4.5e-10
71	205044_at	GABRP	Gamma-aminobutyric acid (GABA) A receptor, pi	5q33-q34	0.276086	4.37e-07	5.70725	8.03e-10
72	201722_s_at	GALNT1	UDP-N-Acetyl-Alpha-D-Galactosamine:Polypeptide N-Acetylgalactosaminyltransferase 1	18q12.1	0.444719	4.72e-08	2.07571	1.46e-07
73	213280_at	GARNL4	RAP1 GTPase activating protein 2	17p13.3	2.68173	1.33e-10	0.41354	2.96e-09
74	207033_at	GIF	Gastric intrinsic factor	11q13	12.2896	3.29e-09	0.0485238	1.91e-09
75	205349_at	GNA15	Guanine nucleotide binding protein (G protein), alpha 15	19p13.3	0.14051	2.4e-08	4.32635	4.55e-07
76	201141_at	GPNMB	Glycoprotein (transmembrane) nmb	7p15	0.265576	2.41e-07	3.29322	1.35e-07
77	212950_at	GPR116	G protein-coupled receptor 116	6p12.3	2.28077	9.59e-09	0.459676	2.51e-08
78	219327_s_at	GPRC5C	G protein-coupled receptor, family C, group 5, member C	17q25	5.10224	2.31e-11	0.255785	4.82e-09
79	205240_at	GPSM2	G-Protein Signaling Modulator 2	1p13.3	0.353267	6.55e-10	2.12528	3.64e-07
80	219352_at	HERC6	HECT And RLD Domain Containing E3 Ubiquitin Protein Ligase Family Member 6	4q22.1	0.366093	8.7e-10	2.00807	2.03e-07
81	214472_at	HIST1H2AD	Histone cluster 1, H2ad	6p21.3	0.283726	1.11e-08	2.28517	5.53e-07
82	210387_at	HIST1H2BG	Histone cluster 1, H2bg	6p21.3	0.377729	3.91e-07	2.2175	8.47e-10
83	212552_at	HPCAL1	Hippocalcin-like 1	2p25.1	3.92235	1.01e-11	0.42675	2.75e-07
84	205466_s_at	HS3ST1	Heparan sulfate (glucosamine) 3-O-sulfotransferase 1	4p16	0.375061	8.06e-07	2.76381	2.32e-08
85	211015_s_at	HSPA4	Heat shock 70kDa protein 4	5q31.1	0.456798	9.11e-07	2.24218	1.23e-08
86	218611_at	IER5	Immediate early response 5	1q25.3	0.305348	3.87e-08	3.66099	4.44e-10
87	201888_s_at	IL13RA1	Interleukin 13 Receptor, Alpha 1	Xq24	0.33577	4.05e-10	2.74598	5.24e-09
88	206295_at	IL18	Interleukin 18 (Interferon-Gamma-Inducing Factor)	11q23.1	0.133733	9.73e-11	5.99286	1.9e-09
89	212657_s_at	IL1RN	Interleukin 1 receptor antagonist	2q14.2	0.21376	2.89e-07	8.83545	5.96e-10
90	201626_at	INSIG1	Insulin induced gene 1	7q36	2.36789	4.94e-07	0.438391	2.81e-07
91	206104_at	ISL1	ISL LIM homeobox 1	5q11.1	3.44332	8.16e-10	0.26425	4.7e-10
92	209744_x_at	ITCH	Itchy E3 Ubiquitin Protein Ligase	20q11.22	0.224758	2.89e-09	2.59874	9.96e-07
93	221095_s_at	KCNE2	Potassium voltage-gated channel, Isk-related family, member 2	21q22.12	5.76681	6.87e-07	0.0634888	1.59e-11
94	204487_s_at	KCNQ1	Potassium voltage-gated channel, KQT-like subfamily, member 1	11p15.5	3.44848	1.99e-09	0.292756	6.45e-10
95	204734_at	KRT15	Keratin 15	17q21.2	0.0909007	4.76e-07	11.947	4.17e-08
96	206481_s_at	LDB2	LIM Domain Binding 2	4p16	2.7369	2.64e-08	0.474116	1.09e-06
97	212274_at	LPIN1	Lipin 1	2p25.1	0.254987	3.06e-08	3.11644	6.91e-08
98	211596_s_at	LRIG1	Leucine-rich repeats and immunoglobulin-like domains 1	3p14	2.49156	3.77e-07	0.324412	3.93e-08
99	203007_x_at	LYPLA1	Lysophospholipase I	8q11.23	0.368299	9.87e-10	2.02024	4.79e-07
100	36711_at	MAFF	V-Maf Avian Musculoaponeurotic Fibrosarcoma Oncogene Homolog F	22q13.1	0.219866	1.2e-08	3.05358	3.97e-07
101	222372_at	MAGI1	Membrane associated guanylate kinase, WW and PDZ domain containing 1	3p14.1	2.9906	1.05e-11	0.452773	4.72e-09
102	213927_at	MAP3K9	Mitogen-activated protein kinase kinase kinase 9	14q24.3-q31	0.316781	6.43e-08	2.32208	9.72e-07
103	202484_s_at	MBD2	Methyl-CpG binding domain protein 2	18q21	0.503654	8.91e-08	2.04664	8.43e-09
104	200798_x_at	MCL1	Myeloid cell leukemia sequence 1	1q21	0.35969	4.81e-08	3.68639	3.8e-10
105	204663_at	ME3	Malic enzyme 3	11cen-q22.3	2.70244	4.28e-09	0.333966	1.12e-10
106	204069_at	MEIS1	Meis homeobox 1	2p14	0.413989	2.23e-07	2.31037	1.66e-07
107	207761_s_at	METTL7A	Methyltransferase like 7A	12q13.12	2.2405	1.47e-08	0.393039	1.07e-09
108	207233_s_at	MITF	Microphthalmia-associated transcription factor	3p14.2-p14.1	2.88687	2.36e-09	0.383571	3.84e-09
109	218883_s_at	MLF1IP	MLF1 interacting protein	4q35.1	0.401123	2.04e-07	3.02853	6.41e-07
110	202918_s_at	MOBKL3	MOB family member 4, phocein	2q33.1	0.49239	1.1e-07	2.08857	4.15e-08
111	221636_s_at	MOSC2	Mitochondrial Amidoxime Reducing Component 2	1q41	2.3388	1.28e-07	0.497331	8.54e-08
112	203780_at	MPZL2	Myelin Protein Zero-Like 2	11q24	0.326142	9.23e-08	2.46154	2.87e-07
113	219648_at	MREG	Melanoregulin	2q35	0.285332	6.35e-08	3.5692	1.55e-08
114	217109_at	MUC4	Mucin 4, cell surface associated	3q29	0.165723	8.32e-07	5.74377	1.37e-07
115	210480_s_at	MYO6	Myosin VI	6q13	0.357002	5.33e-08	2.14931	1.01e-06
116	204601_at	N4BP1	NEDD4 binding protein 1	16q12.1	0.371598	4.41e-08	2.21936	2.21e-07
117	217739_s_at	NAMPT	Nicotinamide phosphoribosyltransferase	7q22.3	0.223706	3.95e-10	2.74866	1.08e-06
118	204725_s_at	NCK1	NCK adaptor protein 1	3q21	0.386633	5.26e-07	2.96306	6.95e-10
119	212448_at	NEDD4L	Neural precursor cell expressed, developmentally down-regulated 4-like	18q21	3.12454	4.99e-11	0.375151	7.87e-10
120	201455_s_at	NPEPPS	Aminopeptidase Puromycin Sensitive	17q12-p21	0.499898	1.8e-07	2.56708	1.39e-08
121	209119_x_at	NR2F2	Nuclear receptor subfamily 2, group F, member 2	15q26	2.59451	6.67e-09	0.292738	2.96e-10
122	205041_s_at	ORM2	Orosomucoid 2	9q32	4.87246	6.49e-07	0.139926	3.98e-09
123	204479_at	OSTF1	Osteoclast stimulating factor 1	9q13-q21.2	0.414266	4.34e-09	2.38689	1.66e-09
124	206277_at	P2RY2	Purinergic Receptor P2Y, G-Protein Coupled, 2	11q13.4	0.413021	4.21e-08	2.15205	1.3e-07
125	202759_s_at	PALM2-AKAP2	PALM2-AKAP2 Readthrough	9q31.3	2.68155	3.3e-09	0.375765	1.82e-09
126	204005_s_at	PAWR	PRKC, apoptosis, WT1, regulator	12q21	0.437728	3.34e-09	2.15422	6.13e-08
127	205560_at	PCSK5	Proprotein Convertase Subtilisin/Kexin Type 5	9q21.13	0.362206	3.46e-08	2.0175	6.16e-07
128	204735_at	PDE4A	Phosphodiesterase 4A, cAMP-specific	19p13.2	2.68682	5.95e-08	0.297936	8.44e-10
129	219304_s_at	PDGFD	Platelet derived growth factor D	11q22.3	5.8394	8.56e-11	0.203032	4.86e-10
130	206691_s_at	PDIA2	Protein disulfide isomerase family A, member 2	16p13.3	3.35218	6.23e-07	0.172049	4.57e-10
131	219165_at	PDLIM2	PDZ and LIM domain 2 (mystique)	8p21.3	0.30198	1.94e-08	3.14552	5.02e-10
132	203242_s_at	PDLIM5	PDZ And LIM Domain 5	4q22	0.428884	8.75e-07	2.30799	1.26e-08
133	218319_at	PELI1	Pellino homolog 1	2p13.3	0.253686	1.1e-09	3.39297	9.93e-09
134	217744_s_at	PERP	TP53 apoptosis effector	6q24	0.329259	3.4e-07	4.37793	4.91e-10
135	213265_at	PGA3	Pepsinogen 3, Group I (Pepsinogen A)	11q12.2	9.19605	5.55e-11	0.120376	3.41e-08
136	213265_at	PGA4	Pepsinogen 4, Group I (Pepsinogen A)	11q12.2	9.19605	5.55e-11	0.120376	3.41e-08
137	213265_at	PGA5	Pepsinogen 5, Group I (Pepsinogen A)	11q12.2	9.19605	5.55e-11	0.120376	3.41e-08
138	205261_at	PGC	Progastricsin	6p21.1	17.5302	7.01e-15	0.191597	3.89e-07
139	215129_at	PIK3C2G	Phosphoinositide-3-kinase, class 2, gamma polypeptide	12p12	2.51932	1.23e-07	0.471223	4.14e-07
140	213222_at	PKP1	Plakophilin 1	1q32	2.54871	3.33e-07	0.374417	6.05e-10
141	215723_s_at	PLD1	Phospholipase D1, phosphatidylcholine-specific	3q26	0.300756	2.42e-10	2.50621	1.44e-08
142	202122_s_at	PLIN3	Perilipin 3	19p13.3	0.326741	1.45e-08	2.56983	3.71e-09
143	201939_at	PLK2	Polo-like kinase 2	5q12.1-q13.2	0.451657	1.97e-07	2.33808	2.43e-08
144	204285_s_at	PMAIP1	Phorbol-12-myristate-13-acetate-induced protein 1	18q21.32	0.174055	1.26e-07	4.27082	3.18e-07
145	203407_at	PPL	Periplakin	16p13.3	0.117529	8.45e-08	7.49254	1.46e-08
146	218849_s_at	PPP1R13L	Protein Phosphatase 1, Regulatory Subunit 13 Like	19q13.32	0.31114	9.34e-09	2.692	1.14e-08
147	204447_at	ProSAPiP1	ProSAP-interacting protein 1; proline rich synapse associated protein interacting protein 1	20p13	2.19367	2.24e-08	0.491784	3.44e-07
148	206482_at	PTK6	Protein Tyrosine Kinase 6	20q13.3	0.474738	8.56e-08	2.90989	2.73e-09
149	203329_at	PTPRM	Protein tyrosine phosphatase, receptor type, M	18p11.2	2.5571	5e-08	0.327384	1.34e-10
150	211600_at	PTPRO	Protein Tyrosine Phosphatase, Receptor Type, O	12p13.3-p13.2	2.0096	3.43e-07	0.398011	2.71e-10
151	219076_s_at	PXMP2	Peroxisomal membrane protein 2, 22kDa	12q24.33	2.23679	5.79e-08	0.397857	2.73e-09
152	219681_s_at	RAB11FIP1	RAB11 family interacting protein 1 (class I)	8p11.22	0.492857	2.24e-07	2.27835	1.38e-07
153	218931_at	RAB17	Member RAS oncogene family	2q37.3	3.02429	5.37e-10	0.446159	3.89e-09
154	219412_at	RAB38	RAB38, member RAS oncogene family	11q14	0.222412	1.18e-07	4.28257	1.61e-08
155	214435_x_at	RALA	V-ral simian leukemia viral oncogene homolog A (ras related)	7p15-p13	0.388775	1.36e-08	2.91338	1.18e-08
156	203911_at	RAP1GAP	RAP1 GTPase activating protein	1p36.1-p35	2.57574	1.1e-06	0.231322	3.39e-10
157	219554_at	RHCG	Rh family, C glycoprotein	15q25	0.0593814	1.05e-06	16.5196	2.59e-07
158	202976_s_at	RHOBTB3	Rho-Related BTB Domain Containing 3	5q15	2.45264	7.54e-07	0.434382	6.26e-07
159	202131_s_at	RIOK3	RIO Kinase 3		0.475231	8.73e-08	4.82547	7.42e-09
160	212724_at	RND3	Rho family GTPase 3	2q23.3	0.215982	3.23e-09	3.83232	3.73e-08
161	219104_at	RNF141	Ring finger protein 141	11p15.4	0.259337	8.9e-10	2.61102	1.71e-07
162	214697_s_at	ROD1	ROD1 regulator of differentiation 1	9q32	0.392073	4.35e-08	2.38266	9.96e-08
163	221524_s_at	RRAGD	Ras-related GTP binding D	6q15-q16	0.167061	5.14e-09	3.20178	1.07e-06
164	219691_at	SAMD9	Sterile alpha motif domain containing 9	7q21.2	0.233631	3.66e-09	3.02593	4.75e-08
165	206884_s_at	SCEL	Sciellin	13q22	0.0405469	1.93e-07	16.1565	4.12e-07
166	203789_s_at	SEMA3C	Sema domain, immunoglobulin domain (Ig), short basic domain, secreted, (semaphorin) 3C	7q21-q31	6.23215	2.03e-13	0.389875	8.49e-08
167	214720_x_at	SEPT 10	Septin 10	2q13	0.251806	3.5e-11	2.14741	8.5e-07
168	212268_at	SERPINB1	Serpin peptidase inhibitor, clade B (ovalbumin), member 1	6p25	0.336127	2e-07	4.07073	4.28e-10
169	211361_s_at	SERPINB13	Serpin Peptidase Inhibitor, Clade B (Ovalbumin), Member 13	18q21.33	0.0877718	4.09e-07	8.33722	8.03e-07
170	204614_at	SERPINB2	Serpin peptidase inhibitor, clade B (ovalbumin), member 2	18q21.3	0.0619239	8.47e-08	8.42165	1.07e-06
171	206034_at	SERPINB8	Serpin peptidase inhibitor, clade B (ovalbumin), member 8	18q21.3	0.424952	1.42e-07	2.85729	6.42e-09
172	218720_x_at	SEZ6L2	Seizure related 6 homolog (mouse)-like 2	16p11.2	2.32226	4.97e-09	0.472619	3.37e-07
173	213307_at	SHANK2	SH3 and multiple ankyrin repeat domains 2	11q13.2	2.14745	1.05e-07	0.462233	3.99e-07
174	218765_at	SIDT2	SID1 Transmembrane Family, Member 2	11q23.3	2.1769	6.73e-09	0.485294	8.29e-09
175	219795_at	SLC6A14	Solute carrier family 6 (amino acid transporter), member	Xq23-q24	4.71993	5.77e-08	4.87835	6.49e-08
176	206875_s_at	SLK	STE20-like kinase	10q24.33	0.354859	4.29e-08	2.55519	1.48e-07
177	209679_s_at	SMAGP	Small Cell Adhesion Glycoprotein	12q13.3	0.475854	1.02e-07	2.79575	4.24e-10
178	219793_at	SNX16	Sorting nexin 16	8q21.13	0.287149	9.55e-10	2.01011	4.99e-07
179	218974_at	SOBP	Sine oculis binding protein homolog	6q21	3.45293	6.58e-11	0.431086	2.57e-07
180	218087_s_at	SORBS1	Sorbin and SH3 domain containing 1	10q23.33	3.27704	4.15e-07	0.311211	1.51e-07
181	212807_s_at	SORT1	Sortilin 1	1p21.3-p13.1	0.336576	1.98e-09	2.46026	5.96e-08
182	210117_at	SPAG1	Sperm associated antigen 1	8q22.2	0.390055	2.72e-09	2.60765	7.75e-10
183	222163_s_at	SPATA5L1	Spermatogenesis Associated 5-Like 1	15q21.1	0.389393	3.19e-09	2.01734	6.13e-07
184	205185_at	SPINK5	Serine peptidase inhibitor, Kazal type 5	5q32	0.117992	8.16e-07	10.1402	6.15e-08
185	214549_x_at	SPRR1A	Small proline-rich protein 1A	1q21-q22	0.0580911	1.1e-06	14.2286	7.36e-07
186	204675_at	SRD5A1	Steroid-5-alpha-reductase, alpha polypeptide 1	5p15	0.391013	2.66e-08	2.86872	2.96e-10
187	213921_at	SST	Somatostatin	3q28	5.30484	4.29e-07	0.133114	3.43e-07
188	205016_at	TGFA	Transforming growth factor, alpha	2p13	0.433164	2.75e-08	2.10681	4.08e-07
189	203167_at	TIMP2	TIMP metallopeptidase inhibitor 2	17q25	0.35189	4.37e-08	2.27412	4.75e-09
190	212665_at	TIPARP	TCDD-inducible poly(ADP-ribose) polymerase	3q25.31	0.479587	3.99e-08	2.04692	4.7e-07
191	214168_s_at	TJP1	Tight junction protein 1	15q13	0.217199	8.24e-09	3.02248	2.61e-07
192	201001_s_at	TMEM189	Transmembrane protein 189	20q13.2	0.36241	9.28e-10	2.08882	1.02e-07
193	220800_s_at	TMOD3	Tropomodulin 3	15q21.1-q21.2	0.179954	2.37e-10	2.60359	9.28e-07
194	217853_at	TNS3	Tensin 3	7p12.3	3.51357	7.75e-11	0.434006	8.13e-08
195	204529_s_at	TOX	Thymocyte selection-associated high mobility group box	8q12.1	3.14314	4.35e-09	0.344428	5.71e-08
196	209863_s_at	TP63	Tumor Protein P63	3q28	0.156858	4.94e-07	5.19182	5.25e-07
197	212481_s_at	TPM4	Tropomyosin 4	19p13.1	0.311222	2.95e-07	3.61252	8.19e-09
198	202478_at	TRIB2	Tribbles homolog 2	2p24.3	3.76969	1.35e-13	0.418972	4.3e-07
199	202734_at	TRIP10	Thyroid hormone receptor interactor 10	19p13.3	0.291525	1.27e-07	2.83383	5.82e-08
200	201001_s_at	UBE2BV1	Ubiquitin-Conjugating Enzyme E2 Variant 1	20q13.2	0.36241	9.28e-10	2.08882	1.02e-07
201	204761_at	USP6NL	USP6 N-terminal like	10p13	0.261332	5.77e-10	2.65404	3.59e-08
202	201337_s_at	VAMP3	Vesicle-associated membrane protein 3	1p36.23	0.481	2.4e-07	2.23827	2.18e-09
203	203797_at	VSNL1	Visinin-like 1	2p24.3	0.151679	1.06e-07	4.49371	4.81e-07
204	201531_at	ZFP36	Zinc finger protein 36, C3H type, homolog	19q13.1	0.420957	5.17e-08	2.33495	6.2e-08
205	203585_at	ZNF185	Zinc Finger Protein 185 (LIM Domain)	Xq28	0.154288	2.87e-08	4.80019	1.07e-07
