# Supplementary material for: Global Changes in Gene Expression of Barrett's Esophagus Compared to Normal Squamous Esophagus and Gastric Cardia Tissues
Source: PLoS One. 2014 Apr 8;9(4):e93219. doi: 10.1371/journal.pone.0093219 (PMC3979678; doi:10.1371/journal.pone.0093219)
Supplement: Table S8 — Gene function and pathway-based analyses of common genes significantly differentially expressed in BE vs NE and BE vs NC tissues comparisons. (XLSX) [file pone.0093219.s008.xlsx]

## Sheet: S8
Supplementary Table S8: Gene function and pathway-based analyses of common genes significantly differentially expressed in BE vs NE and BE vs NC tissues comparisons.
No	Molecular Function Groups	No. of BE-Specific Genes Identified in Functional Group	% Overlap with Total Number of BE-Specific Genes	Total no. of Genes in Functional Group#	% Overlap of BE-Specific Genes with Known Genes in Group	BE-Specific Genes
1	Nucleotide Binding	33	16.0976	2333	1.41449	ATP2C2,ATP8A1,ESRP1,RRAGD,EPHA2,RHOBTB3,CDK7,PLK2,GNA15,RIOK3,ROD1,HSPA4,ARF6,MAP3K9,CDC42,ADCY7,PIK3C2G,RALA,PTK6,NUAK2,RND3,DDX3X,MYO6,SPATA5L1,SPAG1,ACSL3,SLK,ACACB,RAB17,RAB38,DGKA,TRIB2,SEPT10
2	GTP binding	11	5.36585	490	2.2449	SPAG1,ARF6,RRAGD,CDC42,RHOBTB3,RALA,RND3,RAB17,RAB38,GNA15,SEPT10
3	GTPase activator activity	8	3.90244	239	3.34728	USP6NL,TRIP10,PLCB1,GPSM2,ARHGAP29,FAM13A,RAP1GAP,RAP1GAP2
4	Peptidase inhibitor activity	7	3.41463	169	4.14201	SERPINB13,CSTB,SERPINB2,SERPINB8,SERPINB1,SPINK5,CAST
5	GTPase activity	7	3.41463	272	2.57353	ARF6,CDC42,RALA,RND3,RAB38,GNA15,RAP1GAP
6	NADPH binding	2	0.97561	9	22.2222	CBR3,SRD5A1
7	Thioesterase binding	2	0.97561	10	20	CDC42,ARF6
8	Ligand-gated ion channel activity	2	0.97561	14	14.2857	CLCA2,CLCA4
9	MAP kinase kinase activity	2	0.97561	16	12.5	MAP3K9,TGFA
10	Transmembrane receptor protein tyrosine phosphatase activity	2	0.97561	17	11.7647	PTPRO,PTPRM
No	Biological Process	No. of BE-Specific Genes Identified in Biological Process	% Overlap with Total Number of BE-Specific Genes	Total no. of Genes in Biological Process#	% Overlap of BE-Specific Genes with Known Genes in Process	BE-Specific Genes
1	Response to drug	15	7.31707	483	3.10559	ACACB,SRD5A1,PTPRM,TJP1,PDE4A,CA9,IL1RN,SST,ALDH1A1,MUC4,TIMP2,SEMA3C,CD36,TGFA,MYO6
2	Cell adhesion	15	7.31707	680	2.20588	ARF6,DST,RND3,FERMT2,CLCA2,AZGP1,MPZL2,GPNMB,DSC3,CD9,PTPRM,PERP,ALCAM,MUC4,CD36
3	Small GTPase mediated signal transduction	10	4.87805	371	2.69542	ARF6,CDC42,TRIP10,RALA,RND3,RAB17,ARHGAP29,RAB38,FAM13A,PLD1
4	Lipid metabolic process	9	4.39024	365	2.46575	ACSL3,SRD5A1,PLCB1,NR2F2,LPIN1,IL1RN,LYPLA1,CD36,INSIG1
5	Negative regulation of endopeptidase activity	8	3.90244	165	4.84848	SERPINB13,CSTB,SERPINB2,SERPINB8,SERPINB1,TIMP2,SPINK5,CAST
6	Epidermis development	7	3.41463	97	7.21649	EVPL,SCEL,SPRR1A,KRT15,TP63,EMP1,ELF3
7	Negative regulation of peptidase activity	7	3.41463	112	6.25	SERPINB13,CSTB,SERPINB2,SERPINB8,SERPINB1,SPINK5,CAST
8	GTP catabolic process	7	3.41463	202	3.46535	ARF6,RND3,RAB38,CDC42,GNA15,RAP1GAP,RALA
9	Response to organic cyclic compound	7	3.41463	224	3.125	ACSL3,ACACB,SRD5A1,IL1RN,CYP2J2,ALDH1A1,NAMPT
10	Cellular response to insulin stimulus	6	2.92683	82	7.31707	SRD5A1,MUC4,SORBS1,CD36,LPIN1,INSIG1
No	Signaling Pathway	No. of BE-Specific Genes Identified in Signaling Pathway	% Overlap with Total Number of BE-Specific Genes	Total no. of Genes in Signaling Pathway#	% Overlap of BE-Specific Genes with Known Genes in Signaling Pathway	BE-Specific Genes
1	Atlas of Signaling	67	32.6829	381	17.5853	ATP4B,SRD5A1,ME3,SLC6A14,ATP2C2,GABRP,KCNE2,KCNQ1,MLF1IP,RAB11FIP1,ESPL1,HSPA4,DNAJB1,NEDD4L,DST,FBXO34,ITCH,NUAK2,KRT15,SORBS1,PDLIM5,FERMT2,MYO6,AZGP1,MPZL2,SHANK2,TMOD3,TRIP10,TJP1,MBD2,SORT1,CSDA,FOXA2,ELF3,NR2F2,BHLHE40,MITF,FZD4,SEMA3C,CD9,EPHA2,IL13RA1,CDK7,IL1RN,SST,GNA15,TGFA,PDGFD,MCL1,MAP3K9,CDC42,DUSP5,PLCB1,ADCY7,PIK3C2G,RALA,IL18,P2RY2,RAP1GAP,RAP1GAP2,ACSL3,ACACB,PDE4A,CBR3,CYP2J2,…
2	Cell Cycle Regulation	24	11.7073	135	17.7778	CSDA,FZD4,MLF1IP,CDK7,IL1RN,ESPL1,TGFA,PDGFD,MAP3K9,CDC42,DST,DUSP5,PLCB1,PIK3C2G,RALA,NUAK2,KRT15,SORBS1,IL18,RAP1GAP,RAP1GAP2,TRIP10,MBD2,SORT1
3	Notch Pathway	19	9.26829	40	47.5	NEDD4L,DST,DUSP5,FBXO34,BHLHE40,ITCH,RALA,KRT15,MITF,SORBS1,PDLIM5,FERMT2,AZGP1,MPZL2,SHANK2,TMOD3,CD9,TRIP10,MBD2
4	Guanylate Cyclase Pathway	18	8.78049	36	50	ATP4B,DST,PLCB1,ADCY7,SLC6A14,GABRP,KRT15,SORBS1,PDLIM5,KCNE2,FERMT2,KCNQ1,SHANK2,TMOD3,TRIP10,MBD2,LYPLA1,PLD1
5	Gonadotrope Cell Activation	16	7.80488	71	22.5352	ISL1,MAP3K9,CDC42,DUSP5,PLCB1,ADCY7,ELF3,RALA,RAP1GAP,RAP1GAP2,CBR3,CYP2J2,SST,GNA15,TGFA,PDGFD
6	T Cell Activation	15	7.31707	80	18.75	MAP3K9,CDC42,DUSP5,PLCB1,ELF3,PIK3C2G,RALA,SORBS1,PDLIM5,FERMT2,MYO6,SHANK2,TMOD3,CBR3,CYP2J2
7	Axon Guidance	15	7.31707	58	25.8621	MAP3K9,CDC42,DST,DUSP5,ADCY7,RALA,KRT15,SORBS1,SEMA3C,PDLIM5,FERMT2,MYO6,SHANK2,TMOD3,EPHA2
8	Actin Cytoskeleton Regulation	14	6.82927	51	27.451	SHANK2,TMOD3,MAP3K9,CDC42,DUSP5,PIK3C2G,RALA,SORBS1,PDLIM5,FERMT2,RAP1GAP,RAP1GAP2,TGFA,PDGFD
9	Gap Junction Regulation	12	5.85366	51	23.5294	MAP3K9,DUSP5,PLCB1,ADCY7,RALA,SST,P2RY2,GNA15,RAP1GAP,RAP1GAP2,TGFA,PDGFD
10	Adipocytokine Signaling	12	5.85366	52	23.0769	MAP3K9,ME3,DUSP5,PLCB1,NR2F2,RALA,MITF,ACSL3,ACACB,IL13RA1,LYPLA1,PLD1
No	Potential Regulator #(Subnetwork)	No. of BE-Specific Genes Downstream of Regulator	% Overlap with Total Number of BE-Specific Genes	Total no. of Genes Downstream of Regulator#	% Overlap of BE-Specific Genes with Known Downstream Genes of Regulator#	BE-Specific Genes
1	TGFB1	32	15.6098	1538	2.08062	SERPINB2,TMOD3,EPHA2,KRT15,ADCY7,SST,FMOD,CD36,CA9,ALCAM,IL1RN,TIMP2,CAST,MITF,SPRR1A,BHLHE40,MCL1,IL13RA1,ACPP,SRD5A1,NR2F2,ALDH1A1,DST,TJP1,CD9,TGFA,MUC4,PMAIP1,ZFP36,CCNG2,IL18,CHGA
2	IL1B	26	12.6829	1122	2.31729	SERPINB2,EPHA2,CBR3,MAFF,SST,CD36,CA9,IL1RN,TIMP2,MITF,AZGP1,MCL1,PLD1,IL13RA1,LPIN1,ELF3,PDGFD,TJP1,CD9,MUC4,ZFP36,PDE4A,P2RY2,IL18,NAMPT,CHGA
3	TP53	25	12.1951	899	2.78087	EPHA2,KRT15,PLK2,CA9,DGKA,CDC42,TIMP2,EVPL,PERP,ORM2,BHLHE40,MCL1,LPIN1,PPP1R13L,TP63,DST,TGFA,PMAIP1,SORBS1,GPNMB,DUSP5,ESPL1,CLCA2,CCNG2,MYO6
4	INS	25	12.1951	1007	2.48262	FZD4,NEDD4L,SERPINB2,CD36,SORT1,INSIG1,ERO1L,ACACB,AZGP1,BHLHE40,LPIN1,VAMP3,SRD5A1,NR2F2,TJP1,TGFA,MUC4,SORBS1,PLCB1,ZFP36,DUSP5,CCNG2,IL18,FOXA2,NAMPT
5	MAPK1	24	11.7073	929	2.58342	NEDD4L,EPHA2,CD36,PLK2,CA9,INSIG1,RND3,IL1RN,TIMP2,MITF,SPRR1A,MCL1,PLD1,PAWR,RAB17,TJP1,CD9,MUC4,PMAIP1,GPNMB,ZFP36,DUSP5,IL18,CHGA
6	MAPK3	16	7.80488	538	2.97398	MCL1,NEDD4L,PLD1,EPHA2,CD36,TJP1,CD9,INSIG1,PMAIP1,ZFP36,DUSP5,PDE4A,IL1RN,TIMP2,CHGA,CYP2J2
7	LEP	14	6.82927	489	2.86299	LPIN1,SST,CD36,SORT1,TGFA,MUC4,INSIG1,ZFP36,IL1RN,TIMP2,SERPINB1,IL18,CHGA,NAMPT
8	MIR144	12	5.85366	247	4.8583	FZD4,BZW1,NR2F2,TJP1,BTBD3,EMP1,PDE4A,SOBP,SHANK2,MITF,MEIS1,MOBKL3
9	CSF1	12	5.85366	257	4.66926	SERPINB2,CD36,ALCAM,CD9,GPNMB,DUSP5,CDC42,IL1RN,PTPRO,MITF,IL18,CYP2J2
10	MIR137	12	5.85366	292	4.10959	NCK1,MCL1,PALM2-AKAP2,CSDA,GALNT1,TJP1,PLCB1,CDC42,PDE4A,SHANK2,MITF,CCNG2
